# Supplementary material for: Systems mapping of multilevel factors contributing to dental caries in adolescents
Source: Front Oral Health. 2024 Jan 31;4:1285347. doi: 10.3389/froh.2023.1285347 (PMC10864617; doi:10.3389/froh.2023.1285347)
Supplement: Supplementary file 1 [file Datasheet1.xlsx]

## Sheet: Articles from PubMed & Cochrane
PMID	Number	Title	Authors	Citation	First Author	Journal/Book	Publication Year	Create Date	PMCID	NIHMS ID	DOI	Abstract	Main factor	Factor	Sub-factor	Group	How many main factors?	Method		Number of Articles
	1	Water Fluoridation and Dental Caries in U.S. Children and Adolescents	Slade GD, Grider WB, Maas WR, Sanders AE.	J Dent Res. 2018 Sep;97(10):1122-1128. doi: 10.1177/0022034518774331. Epub 2018 Jun 14.		J Dent Res	2018					Abstract Fluoridation of America's drinking water was among the great public health achievements of the 20th century. Yet there is a paucity of studies from the past 3 decades investigating its dental health benefits in the U.S. Population: This cross-sectional study sought to evaluate associations between availability of community water fluoridation (CWF) and dental caries experience in the U.S.…	Individual	Biological	Age, Sex	Demographics	3 factor	Least squares regression models		Screened	Included	Excluded
													Family	F Demographics	Racial/ethnic groups					185	138	47
														F Behavior	Regular dental visit
														F Socioeconomic	Parent's education
29900806					Slade GD			2018-06-15	PMC6169031		10.1177/0022034518774331		Community	Public	Community water fluoridation, Geographical context
	2	Fluoride mouthrinses for preventing dental caries in children and adolescents	Marinho VC, Chong LY, Worthington HV, Walsh T.	Cochrane Database Syst Rev. 2016 Jul 29;7(7):CD002284. doi: 10.1002/14651858.CD002284.pub2.		Cochrane Database Syst Rev	2016					Abstract Background: Fluoride mouthrinses have been used extensively as a caries-preventive intervention in school-based programmes and by individuals at home. This is an update of the Cochrane review of fluoride mouthrinses for preventing dental caries in children and adolescents that was first published in 2003. Objectives: The primary objective is to determine the effectiveness and safety of f…	Individual	Biological	Age	Demographics	2 factor	Random-effects metaregression analyses on treatment and control groups
27472005					Marinho VC			2016-07-30	PMC6457869		10.1002/14651858.CD002284.pub2			Health behavior	Topical fluoride exposure (toothpaste & mouthrinse), Rinsing frequency	Oral hygiene
													Community	Public	Community water Fluoridation, Geographical context
														School	School's oral health programs (Supervised fluoride usage)
	3	The Burden and Management of Dental Caries in Older Children	Wright JT.	Pediatr Clin North Am. 2018 Oct;65(5):955-963. doi: 10.1016/j.pcl.2018.05.005.		Pediatr Clin North Am	2018					Abstract Dental caries is endemic in children and adolescents and has significant morbidity. This complex and chronic disease has both genetic and environmental etiologic factors. In children the preponderance of caries affects tooth surfaces with pits and fissures despite these representing only a small portion of the tooth surfaces that are at risk. Pit and fissure sealants are effective in pre…	Individual	Biological	Female Sex, Genetic, Alignment and spacing of early permanent dentition, Enamel mineralization, Stage of tooth eruption, Visible plaque or dental biofilm	Demographics, Tooth structure, Mineralization, Dental problems, Oral characteristics	1 factor	Review paper
30213356					Wright JT			2018-09-15			10.1016/j.pcl.2018.05.005			Health behavior	Topical fluoride exposure, healthy diet, sugar consumption, Use of dental care (pit and fissure sealants), Exposure to orthodontic appliances	Oral hygiene, Diet, Dental care related behavior
	4	Prevalence of dental caries in children and adolescents with type 1 diabetes: a systematic review and meta-analysis	Wang Y, Xing L, Yu H, Zhao L.	BMC Oral Health. 2019 Sep 14;19(1):213. doi: 10.1186/s12903-019-0903-5.		BMC Oral Health	2019					Abstract Background: Dental caries and type 1 diabetes are responsible for a large burden of global disease; however, the exact prevalence of dental caries among children and adolescents with type 1 diabetes remains controversial, and no quantitative meta-analysis exists. Thus, we performed a meta-analysis to evaluate the prevalence of dental caries among children and adolescents with type 1 diab…	Individual	Biological	Type 1 Diabetes & poor metabolic control, Age, Sex	Demographics, General health condition	3 factor	Random effects model
													Family	F Demographics	Racial/ethnic groups
													Community	Public	Geographical context
	5	Fluoride gels for preventing dental caries in children and adolescents	Marinho VC, Worthington HV, Walsh T, Chong LY.	Cochrane Database Syst Rev. 2015 Jun 15;2015(6):CD002280. doi: 10.1002/14651858.CD002280.pub2.		Cochrane Database Syst Rev	2015					Abstract Background: Topically applied fluoride gels have been widely used as a caries-preventive intervention in dental surgeries and school-based programmes for over three decades. This updates the Cochrane review of fluoride gels for preventing dental caries in children and adolescents that was first published in 2002. Objectives: The primary objective is to determine the effectiveness and saf…	Individual	Biological	Age	Demographics	2 factor	Random-effects meta-analyses
26075879					Marinho VC			2015-06-16	PMC7138249		10.1002/14651858.CD002280.pub2			Health behavior	Fluoride exposure (toothpaste, mouthrinse, gels), Brushing frequency	Oral hygiene
													Community	Public	Community water fluoridation
														School	School's oral health programs (Supervised fluoride usage)
	6	Dental Caries Profile and Associated Risk Factors Among Adolescent School Children in an Urban South-Indian City	Reddy P, Krithikadatta J, Srinivasan V, Raghu S, Velumurugan N.	Oral Health Prev Dent. 2020 Apr 1;18(1):379-386. doi: 10.3290/j.ohpd.a43368.		Oral Health Prev Dent	2020					Abstract Purpose: To study the dental caries experience among adolescent school children in Chennai city using the ICDAS-II scoring system. The secondary objective was to identify associated risk factors to different thresholds of dental caries defined by ICDAS. Material and methods: Two hundred and thirty-seven children (13-17 years) from five schools across Chennai city were included using simp…	Individual	Biological	Age, Sex, Salivary flow rate, Low buffering capacity, Reduced pH, Plaque score	Demographics, Oral characteristics	3 factor	Backward logistic regression analysis
														Health behavior	Healthy diet, Frequency of snacking, Sugar consumption, Brushing frequency, Topical fluoride exposure, Mouthwash, Testing interventions (Chewing gums)	Diet, Oral hygiene
													Family	F Demographics	Immigrant status
														F Behavior	Health values, Lifestyle, Family health literacy, Regular dental visit
32618460					Reddy P			2020-07-04			10.3290/j.ohpd.a43368			F Socioeconomic	Family income, Parent's education, Employment
													Community	School	Type of school
	7	Dental caries and associated factors among adolescents aged 12 to 15 in Jiangxi Province, China	Zeng L, Peng Y, Xu T, Wen J, Wan L, Ou X, Zhou X.	J Public Health Dent. 2020 Sep;80(3):217-226. doi: 10.1111/jphd.12371. Epub 2020 Aug 17.		J Public Health Dent	2020					Abstract Background: The purpose of this survey was to examine the association of general characteristics, oral health knowledge, attitudes, behavior, and dental caries status among adolescents in Jiangxi Province and to provide a basis for future prevention of dental caries among middle school students. Methods: A total of 8,160 adolescents aged 12 to 15 years were invited to participate in this…	Individual	Biological	Female Sex, Age	Demographics	3 factor	Chi-square tests + multivariate logistic regression analysis
33405262					Zeng L			2021-01-06			10.1111/jphd.12371			Health behavior	Brushing frequency, Topical fluoride exposure, Sugar consumption, Tobacco Smoking, Oral hygiene, Healthy diet, Frequency of snacking, Health literacy	Oral hygiene, Diet, Habits, Dental care related behavior
													Family	F Socioeconomic	Parent's education
													Community	Public	Geographical context
														School	School's oral health programs
29594971	8	Association between malocclusion and dental caries in adolescents: a systematic review and meta-analysis	Sá-Pinto AC, Rego TM, Marques LS, Martins CC, Ramos-Jorge ML, Ramos-Jorge J.	Eur Arch Paediatr Dent. 2018 Apr;19(2):73-82. doi: 10.1007/s40368-018-0333-0. Epub 2018 Mar 28.	Sá-Pinto AC	Eur Arch Paediatr Dent	2018	2018-03-30			10.1007/s40368-018-0333-0	Abstract Aim: To evaluate the scientific evidence regarding the association between malocclusion and dental caries in adolescents. Methods: Searches were conducted of six electronic databases, complemented by manual searching of the reference lists of the selected articles and grey literature. Two independent reviewers performed the selection of the articles, data extraction and the evaluation of…	Individual	Biological	Malocclusion	Tooth structure	2 factor	Review paper & Meta analysis
													Family	F Demographics	Household composition (Number of residents in the home)
														F Socioeconomic	Parents' education, Employment, Family income, Standard of living index, Lower socioeconomic groups
31070943	9	Caries Progression Rates Revisited: A Systematic Review	Hummel R, Akveld NAE, Bruers JJM, van der Sanden WJM, Su N, van der Heijden GJMG.	J Dent Res. 2019 Jul;98(7):746-754. doi: 10.1177/0022034519847953. Epub 2019 May 9.	Hummel R	J Dent Res	2019	2019-05-10	PMC6591514		10.1177/0022034519847953	Abstract Caries progression seems to follow universal, predictable rates, depending largely on the caries severity in populations: the higher the caries severity, the higher the progression rates. Quantification of these rates would allow prediction of future caries increments. Our aim was to describe caries progression rates in the primary and permanent dentition in Western populations (not in l…	About progression of caries, not related factors.
32204433	10	Malocclusion, Dental Caries and Oral Health-Related Quality of Life: A Comparison between Adolescent School Children in Urban and Rural Regions in Peru	Cadenas de Llano-Pérula M, Ricse E, Fieuws S, Willems G, Orellana-Valvekens MF.	Int J Environ Res Public Health. 2020 Mar 19;17(6):2038. doi: 10.3390/ijerph17062038.	Cadenas de Llano-Pérula M	Int J Environ Res Public Health	2020	2020-03-25	PMC7143063		10.3390/ijerph17062038	Abstract Rural, isolated areas benefit less from caries prevention programs and access to treatment than urban areas, and, hence, differences in oral health can be expected. This study aims to assess the prevalence of caries and malocclusion in urban and rural areas of Peru and to compare them with patients' oral health perception. A total of 1062 adolescents were examined in five schools of rura…	Individual	Biological	Age, Sex, Malocclusion	Demographics, Tooth structure	2 factor	Kruskall–Wallis tests, pairwise Mann–Whitney U tests, Chi2 tests, multivariable logistic regression model
														Health behavior	Oral hygiene, Health literacy	Oral hygiene, Dental care related behavior
														Psychological	Oral health quality of life, Self-evaluation of dental care need	Perceptions
													Community	Public	Geographical context
	11	Untreated dental caries prevalence and impact on the quality of life among 11 to14-year-old Egyptian schoolchildren: a cross-sectional study	Eid SA, Khattab NMA, Elheeny AAH.	BMC Oral Health. 2020 Mar 19;20(1):83. doi: 10.1186/s12903-020-01077-8.		BMC Oral Health	2020					Abstract Background: This study aimed to assess caries prevalence and experience among 11 to 14 years, school children, analyze demographic, socioeconomic, personal and professional dental care in relation to untreated carious lesions, and evaluates the effect of decayed teeth on early adolescents' oral health-related quality of life (OHRQoL). Methods: A cross-sectional analytical investigation w…	Individual	Biological	Age, Sex	Demographics	3 factor	Chi-square test, Independent-Samples t test and one-way analysis of variance (ANOVA), Multivariate Poisson regression analysis
														Health behavior	Brushing frequency, Topical fluoride exposure (fluoride mouth rinse), Dental floss use	Oral hygiene
														Psychological	Oral health quality of life
32192463					Eid SA			2020-03-21	PMC7083010		10.1186/s12903-020-01077-8		Family	F Behavior	Regular dental visit
														F Socioeconomic	Family income, Parents' education (mother), Lower socioeconomic groups, Household expenditure
													Community	School	Type of school
	12	Association between dental caries experience and sense of coherence among adolescents and mothers	Lage CF, Fulgencio LB, Corrêa-Faria P, Serra-Negra JM, Paiva SM, Pordeus IA.	Int J Paediatr Dent. 2017 Sep;27(5):412-419. doi: 10.1111/ipd.12275. Epub 2016 Nov 4.		Int J Paediatr Dent	2017					Abstract Background: Sense of coherence (SOC) is associated with oral health. Aim: Investigate associations between dental caries experience and SOC among mothers and adolescents. Design: A cross-sectional study was conducted with 1195 adolescents and their mothers. Data were collected through a questionnaire, the short version of the SOC and oral clinical examinations. The data were statisticall…	Individual	Biological	Age, Sex, Visible plaque	Demographics, Oral characteristics	2 factor	Bivariate analysis, Poisson regression models with robust variance, and Spearman’s correlation coefficient
														Psychological	Sense of coherence of adolescents	Perceptions
													Family	F Behavior	Sense of coherence of mothers
28782894					Lage CF			2017-08-08			10.1111/ipd.12275			F Socioeconomic	Lower socioeconomic groups
23171603	13	Body mass index and dental caries in children and adolescents: a systematic review of literature published 2004 to 2011	Hooley M, Skouteris H, Boganin C, Satur J, Kilpatrick N.	Syst Rev. 2012 Nov 21;1:57. doi: 10.1186/2046-4053-1-57.	Hooley M	Syst Rev	2012	2012-11-23	PMC3621095		10.1186/2046-4053-1-57	Abstract The objective: The authors undertook an updated systematic review of the relationship between body mass index and dental caries in children and adolescents. Method: The authors searched Medline, ISI, Cochrane, Scopus, Global Health and CINAHL databases and conducted lateral searches from reference lists for papers published from 2004 to 2011, inclusive. All empirical papers that tested a…	Individual	Biological	High and low BMI, Obesity, Age, Sex (female), Salivary flow rate	Demographics, Body composition, General health condition, Oral characteristics	3 factor	Systematic literature review
														Health behavior	Frequency of snacking, Healthy diet, Sugar consumption, Eating breakfast, Oral hygiene, School absenteeism	Diet, Oral hygiene, Dental care related behavior
													Family	F Demographics	Racial/ethnic groups
														F Behavior	Family health behavior, Health values, High BMI of mothers
														F Socioeconomic	Lower socioeconomic groups, Parents' education, Family income, Access to dental care, Standard of living index
													Community	Public	Geographical context
														School	Type of school
	14	The impact of oral health literacy and family cohesion on dental caries in early adolescence	Neves ÉTB, Dutra LDC, Gomes MC, Paiva SM, de Abreu MHNG, Ferreira FM, Granville-Garcia AF.	Community Dent Oral Epidemiol. 2020 Jun;48(3):232-239. doi: 10.1111/cdoe.12520. Epub 2020 Feb 3.		Community Dent Oral Epidemiol	2020					Abstract Objectives: The aim of this study was to evaluate the association between the prevalence of cavitated dental caries and oral health literacy (OHL), family characteristics and sociodemographic factors in early adolescence. Methods: A cross-sectional study was conducted with 740 twelve-year-old students. The students' guardians provided information on sociodemographic data, and the student…	Individual	Biological	Sex	Control goups	2 factor	Robust Poisson regression analysis + Directed acyclic graph (DAG)
														Health behavior	Healthy diet, Brushing frequency, Use of dental care, Communication with dentist	Diet, Oral hygiene, Dental care related behavior
													Family	F Demographics	Parents' age, Racial/ethnic groups, Family cohesion, Family adaptability, Household composition (Number of residents in the home)
														F Behavior	Family health literacy, Regular dental visit
32009250					Neves ÉTB			2020-02-04			10.1111/cdoe.12520			F Socioeconomic	Parents' education (mother), Lower socioeconomic groups
28944499	15	Fluoride mouthrinses for preventing dental caries in children and adolescents	Bidwell J.	Public Health Nurs. 2018 Jan;35(1):85-87. doi: 10.1111/phn.12364. Epub 2017 Sep 25.	Bidwell J	Public Health Nurs	2018	2017-09-26			10.1111/phn.12364	Abstract The Mission of the Cochrane Nursing Care Field (CNCF) is to improve health outcomes through increasing the use of the Cochrane Library and supporting Cochrane's role by providing an evidence base for nurses and related health care professionals involved in delivering, leading, or researching nursing care. The CNCF produces "Cochrane Corner" columns (summaries of recent nursing-care-relev…	Duplicate.
	16	Association between the prevalence of dental caries in children and factors related to their mothers	Shin BM, Park DY.	Int J Dent Hyg. 2017 Nov;15(4):e173-e179. doi: 10.1111/idh.12261. Epub 2016 Dec 6.		Int J Dent Hyg	2017					Abstract Objectives: We assessed the association between the socio-economic, behavioural, psychological and oral health status factors of Korean mothers with the status of dental caries in their children using nationwide representative data from the Fourth Korean National Health and Nutrition Examination Survey. Methods: Children were categorized into child (CG, 6-11 years) and adolescent (AG, 12…	Individual	Biological	Sex, Genetic	Demographics	2 factor	Chi-square test and multiple logistic regression
27921373					Shin BM			2016-12-07			10.1111/idh.12261		Family	F Demographics	Parents' age (mother)
														F Behavior	Family health literacy, Family health behavior, Regular dental visit, Mother's experience of stress
														F Socioeconomic	Family income, Parents' education (mother), Access to dental care
	17	Did the extended coverage policy contribute to alleviating socioeconomic inequality in untreated dental caries of both children and adolescents in South Korea?	Shin BM, Jung SH, Kim MH, Ryu JI.	BMC Oral Health. 2020 Apr 22;20(1):124. doi: 10.1186/s12903-020-01112-8.		BMC Oral Health	2020					Abstract Background: Dental sealants have been covered by the National Health Insurance Service (NHIS) since December 2009 in South Korea. This study aims to determine whether the socioeconomic inequality in untreated dental caries decreased after implementing the extended coverage policy for dental sealant. Methods: The data were derived from the fourth (2007-2009) and sixth (2013-2015) waves of…	Individual	Biological	Age, Sex	Demographics	3 factor	Rao-Scott chi-squared test + estimated Slope index of inequality
														Health behavior	Brushing frequency, Use of dental care (sealants)	Oral hygiene, Dental care related behavior
													Family	F Behavior	Regular dental visit
														F Socioeconomic	Family income
32321493					Shin BM			2020-04-24	PMC7178997		10.1186/s12903-020-01112-8		Community	Public	Dental insurance policy (Coverage expansion of dental care)
	18	Dental caries in 14- and 15-year-olds in New South Wales, Australia	Skinner J, Johnson G, Phelan C, Blinkhorn A.	BMC Public Health. 2013 Nov 9;13:1060. doi: 10.1186/1471-2458-13-1060.		BMC Public Health	2013					Abstract Background: Dental caries remains one of the most common chronic diseases of adolescents. In Australia there have been few epidemiological studies of the caries experience of adolescents with most surveys focusing on children. The New South Wales (NSW) Teen Dental Survey 2010 is the second major survey undertaken by the Centre for Oral Health Strategy. The survey is part of a more system…	Individual	Biological	Sex, Tooth pain	Demographics, Dental problems	3 factor	Chi-square test + Kappa statistics for the reliability analysis.
24209635					Skinner J			2013-11-12	PMC3840655		10.1186/1471-2458-13-1060		Family	F Socioeconomic	Lower socioeconomic groups, Family income levels
													Community	Public	Community water fluoridation, Geographical context
20975268	19	Dental caries and enamel defects in very low birth weight adolescents	Nelson S, Albert JM, Lombardi G, Wishnek S, Asaad G, Kirchner HL, Singer LT.	Caries Res. 2010;44(6):509-18. doi: 10.1159/000320160. Epub 2010 Oct 26.	Nelson S	Caries Res	2010	2010-10-27	PMC2992634		10.1159/000320160	Abstract Objectives: The purpose of this study was to examine developmental enamel defects and dental caries in very low birth weight adolescents with high risk (HR-VLBW) and low risk (LR-VLBW) compared to full-term (term) adolescents. Methods: The sample consisted of 224 subjects (80 HR-VLBW, 59 LR-VLBW, 85 term adolescents) recruited from an ongoing longitudinal study. Sociodemographic and medi…	Individual	Biological	Age, Sex, Very low birth weight, BMI, Enamel defects	Demographics, Body composition, Dental problems	2 factor	F test for continuous data and the _x0002_ X2 test for categorical data
														Health behavior	Topical fluoride exposure, Use of dental care (sealants), Oral hygiene, Brushing frequency (supervised)	Oral hygiene, Dental care related behavior
													Family	F Demographics	Parents' age (mother), Racial/ethnic groups
														F Behavior	Regular dental visit
														F Socioeconomic	Parents' education (mother), Lower socioeconomic groups, Access to dental insurance
16842026	20	Dental caries and bone mineral density: a cross sectional study	Fabiani L, Mosca G, Giannini D, Giuliani AR, Farello G, Marci MC, Ballatori E.	Eur J Paediatr Dent. 2006 Jun;7(2):67-72.	Fabiani L	Eur J Paediatr Dent	2006	2006-07-18				Abstract Aim: The relationship between bone mineral density (BMD), age and dental caries has been studied. Quantitative ultrasonography (QUS) is an economic, non invasive, and reproducible method for measuring both bone mineral density and bone elasticity in growing subjects in large populations. Methods: This study evaluated the relationship between BMD and prevalence of dental caries (Decayed M…	Individual	Biological	Age, Sex, Bone mineralisation	Demographics, Mineralization	1 factor	Multifactorial analysis + logistic mode
	21	Serum cotinine, vitamin D exposure levels and dental caries experience in U.S. adolescents	Akinkugbe AA, Moreno O, Brickhouse TH.	Community Dent Oral Epidemiol. 2019 Apr;47(2):185-192. doi: 10.1111/cdoe.12442. Epub 2018 Dec 10.		Community Dent Oral Epidemiol	2019					Abstract Introduction: Epidemiologic studies of risk and protective factors for poor oral health have mostly been among children and adults, seldom focusing on adolescents. The aims of this study were to examine whether serum cotinine, a marker of tobacco exposure, and serum vitamin D are independently associated with dental caries experience among adolescents. Methods: Cross-sectional data from …	Individual	Biological	Age, Sex, Serum vitaminn D	Demographics, Mineralization	2 factor	Logistic regression
30537281					Akinkugbe AA			2018-12-12			10.1111/cdoe.12442			Health behavior	Sugar consumption, Serum cotinine (tobacco exposure)	Diet, Habits
													Family	F Demographics	Racial/ethnic groups
														F Socioeconomic	Family income
23043883	22	Association of anthropometric measures and dental caries among a group of adolescent cadets of Udupi district, South India	Chakravathy PK, Chenna D, Chenna V.	Eur Arch Paediatr Dent. 2012 Oct;13(5):256-60. doi: 10.1007/BF03262881.	Chakravathy PK	Eur Arch Paediatr Dent	2012	2012-10-10			10.1007/BF03262881	Abstract Aim: To evaluate the relationship between anthropometric measures and dental caries among a group of adolescent cadets of Udupi district, India. Methods: Demographic information such as age, sex and parental education were collected. Various anthropometric measures such as weight, body mass index (BMI), height, mid-upper arm circumference, waist circumference (WC) and hip circumference w…	Individual	Biological	Age, Sex, BMI, Height, Weight, Mid-upper arm circumference (MUAC), Hip circumference (HC), Waist circumference (WC)	Demographics, Body composition	2 factor	Multivariate analysis using Poisson regression + Chi-square test + Stratified analysis
													Family	F Socioeconomic	Parents' education
	23	Sugary drink consumption and dental caries in New South Wales teenagers	Skinner J, Byun R, Blinkhorn A, Johnson G.	Aust Dent J. 2015 Jun;60(2):169-75. doi: 10.1111/adj.12310. Epub 2015 May 19.		Aust Dent J	2015					Abstract Background: The consumption of water, milk and various sugary drinks and their relationship with the caries experience of a random sample of teenagers aged 14 to 15 years living in New South Wales, Australia was investigated. Methods: Data were obtained from both clinical and questionnaire components of the NSW Teen Dental Survey, 2010. The analyses allowed for various demographic and be…	Individual	Biological	Sex	Demographics	2 factor	The TABULATE and SURVEYFREQ procedures in SAS
25988969					Skinner J			2015-05-20			10.1111/adj.12310			Health behavior	Sugar consumption, Daily water consumption, Brushing frequency	Diet, Oral hygiene
													Family	F Socioeconomic	Family income, Parents' education
29083027	24	A longitudinal study of the relationship between dental caries and obesity in late childhood and adolescence	Hall-Scullin EP, Whitehead H, Rushton H, Milsom K, Tickle M.	J Public Health Dent. 2018 Mar;78(2):100-108. doi: 10.1111/jphd.12244. Epub 2017 Oct 30.	Hall-Scullin EP	J Public Health Dent	2018	2017-10-31			10.1111/jphd.12244	Abstract Objectives: To determine whether caries experience in late childhood (aged 7-9 years) was predictive of adolescent obesity (ages 12-16 years) to inform the use of a common risk factor approach (CRFA) for prevention. Methods: A cohort study was conducted in an area of North West England. Clinical assessment of caries took place using the same methodology at ages 7-9 years and 12-16 years.…	Individual	Biological	Age, Sex, BMI	Demographics, Body composition	2 factor	Multivariate logistic regression
													Family	F Demographics	Racial/ethnic groups
														F Socioeconomic	Lower socioeconomic groups
26516712	25	Impact of malocclusion and dentofacial anomalies on the prevalence and severity of dental caries among adolescents	Feldens CA, Dos Santos Dullius AI, Kramer PF, Scapini A, Busato AL, Vargas-Ferreira F.	Angle Orthod. 2015 Nov;85(6):1027-34. doi: 10.2319/100914-722.1.	Feldens CA	Angle Orthod	2015	2015-10-31			10.2319/100914-722.1	Abstract Objectives: To investigate the association between malocclusion/dentofacial anomalies and dental caries among adolescents. Materials and methods: A cross-sectional study was conducted with 509 adolescents aged 11 to 14 years enrolled at public schools in the city of Osório in southern Brazil. Parents/caregivers answered a structured questionnaire on demographic and socioeconomic variable…	Individual	Biological	Age, Sex, Malocclusion, Maxillary irregularity, Abnormal molar relationship, Traumatic dental injury	Demographics, Tooth structure, Dental problems	2 factor	Chi-square, Mann-Whitney, and Kruskal-Wallis tests + Poisson regression with robust variance
													Family	F Demographics	Racial/ethnic groups, Family structure
														F Socioeconomic	Family income, Parents' education (mother)
	26	Socioeconomic inequalities in dental caries and their determinants in adolescents in New Delhi, India	Mathur MR, Tsakos G, Millett C, Arora M, Watt R.	BMJ Open. 2014 Dec 12;4(12):e006391. doi: 10.1136/bmjopen-2014-006391.		BMJ Open	2014					Abstract Objectives: To determine whether socioeconomic inequalities are correlated to dental caries experience and decayed teeth of Indian adolescents, and assess whether behavioural and psychosocial factors mediate this association. Methods: Cross-sectional study of 1386 adolescents living in three diverse areas of New Delhi. Caries experience and number of decayed teeth were assessed clinicall…	Individual	Biological	Age, Sex	Demographics	3 factor	Zero Inflated Negative Binomial regression models
														Health behavior	Healthy diet, Smoking tobacco, Alcohol use, Brushing frequency, Involvement in physical fight	Diet, Habits, Oral hygiene
													Family	F Behavior	Regular dental visit
25500618					Mathur MR			2014-12-16	PMC4267077		10.1136/bmjopen-2014-006391			F Socioeconomic	Social support, Standard of living index
													Community	Public	Neighborhood social capital, Geographical context
16262438	27	Rampant caries	Guzmán-Armstrong S.	J Sch Nurs. 2005 Oct;21(5):272-8. doi: 10.1177/10598405050210050501.	Guzmán-Armstrong S	J Sch Nurs	2005	2005-11-03			10.1177/10598405050210050501	Abstract Although dental caries in the pediatric and adolescent population has consistently declined in the United States, it is still the most common childhood disease. Dental problems are the number one reason for missing school next to the common cold. Dental caries are an infectious, communicable disease resulting in destruction of tooth structure by acid-forming bacteria found in dental plaq…	Individual	Biological	Past history of untreated caries, Visible plaque, Salivary flow rate, Physical or mental disabilities, Malocclusion, High levels of S. mutans and lactobacilli	Dental problems, Oral characteristics, General health condition, Tooth structure	3 factor	Reviewing risk factors
														Health behavior	Brushing frequency, Dental floss, Oral hygiene, Healthy diet, Sugar consumption, Topical fluoride exposure (Fluoride toothpaste), Antimicrobials rinses (chlorhexidine), Frequency of snacking, Exposure to orthodontic appliances	Oral hygiene, Diet, Dental care related behavior
														Psychological	Self-esteem
													Family	F Behavior	Family health behavior, Health values, Regular dental visit, Family support
														F Demographics	Household composition, Immigrant status
														F Socioeconomic	Lower socioeconomic groups, Parents' education, Access to dental care, Access to transportation
													Community	Public	Community water fluoridation, Dental insurance policy (Low reimbursement by Medicaid), Public health education, Geographical context
														School	School’s oral health programs, School’s food program
	28	Dental caries in children and adolescents with juvenile idiopathic arthritis and controls: a multilevel analysis	Gil EG, Åstrøm AN, Lie SA, Rygg M, Fischer J, Rosén A, Bletsa A, Luukko K, Shi XQ, Halbig J, Frid P, Cetrelli L, Tylleskär K, Rosendahl K, Skeie MS.	BMC Oral Health. 2021 Aug 25;21(1):417. doi: 10.1186/s12903-021-01758-y.		BMC Oral Health	2021					Abstract Background: Optimal utilization of dental caries data is crucial in epidemiological research of individuals with juvenile idiopathic arthritis (JIA). The aims were to: explore whether caries is more prevalent among children and adolescents with JIA compared to controls; examine presence of caries according to JIA group, socio-behavioral and intraoral characteristics, and the extent to wh…	Individual	Biological	Susceptible tooth surface, Tooth pain, Gingival status	Dental problems	2 factor	Multilevel mixed-effect logistic regressions
34433437					Gil EG			2021-08-26	PMC8390188		10.1186/s12903-021-01758-y			Health behavior	Brushing frequency, Dental floss , Topical fluoride exposure, Food/drinks after bedtime	Oral hygiene, Diet
													Family	F Demographics	Household composition
														F Socioeconomic	Parents' education (mother)
	29	Dental caries and changes in dental anxiety in late adolescence	Kruger E, Thomson WM, Poulton R, Davies S, Brown RH, Silva PA.	Community Dent Oral Epidemiol. 1998 Oct;26(5):355-9. doi: 10.1111/j.1600-0528.1998.tb01973.x.		Community Dent Oral Epidemiol	1998					Abstract Little is known about changes in dental anxiety with ageing and their association with changes in oral health. This study examined the relationship between changes in dental caries experience and dental anxiety from 15 to 18 years of age among adolescent participants in the Dunedin Multidisciplinary Health and Development Study. Dental anxiety was estimated using the Corah Dental Anxiety…	Individual	Biological	Age, Sex	Demographics	2 factor	Linear Regression analysis, Poisson regression, ANOVA
9792129					Kruger E			1998-10-29			10.1111/j.1600-0528.1998.tb01973.x			Psychological	Dental anxiety	Stressors
													Family	F Socioeconomic	Lower socioeconomic groups
33932046	30	Dental caries and psychosocial factors: Testing a conceptual model in adolescents	Baxevanos K, Menexes G, Lazaridou A, Coolidge T, Topitsoglou V, Kalfas S.	Community Dent Oral Epidemiol. 2021 Aug;49(4):314-321. doi: 10.1111/cdoe.12653. Epub 2021 May 1.	Baxevanos K	Community Dent Oral Epidemiol	2021	2021-05-01			10.1111/cdoe.12653	Abstract Objectives: A conceptual model was designed to examine interrelations among psychosocial factors, oral health behaviour, and dental caries in a sample of adolescents. Methods: This cross-sectional study design of 531 Greek families included an oral examination and a survey completed by adolescents, and a survey completed by mothers. The outcome measure was dental caries experience. Addit…	Individual	Health behavior	Brushing frequency, Use of dental care (sealants), Sugar consumption	Oral hygiene, Dental care related behavior, Diet	2 factor	Conceptual model + Structural Equation Modelling analysis + CatPCA
														Psychological	Sense of coherence of adolescents	Perceptions
													Family	F Behavior	Sense of coherence of mothers, Family support, Family punishment
														F Socioeconomic	Parents' education, Socioeconomic status
	31	Factors associated with dental caries experience and oral health status among New South Wales adolescents	Skinner J, Johnson G, Blinkhorn A, Byun R.	Aust N Z J Public Health. 2014 Oct;38(5):485-9. doi: 10.1111/1753-6405.12245. Epub 2014 Aug 28.		Aust N Z J Public Health	2014					Abstract Objective: To investigate the potential social and behavioural risk factors influencing the oral health of teenagers aged 14 and 15 years living in New South Wales Australia. Methods: Quantitative and qualitative methodologies were used in this research project. Data were obtained from both the clinical and questionnaire components of the NSW Teen Dental Survey 2010 and were analysed in …	Individual	Biological	Age, Sex, Tooth pain	Demographics, Dental problems	3 factor	Cross-tabulations, chi-square tests, logistic and negative binomial regression
25169434					Skinner J			2014-08-30			10.1111/1753-6405.12245			Health behavior	Brushing frequency, Sugar consumption, Topical fluoride exposure, Use of dental care (sealants), Daily tap water consumption	Oral hygiene, Diet, Dental care related behavior
														Psychological	Oral health quality of life	Perceptions
													Family	F Behavior	Regular dental visit
														F Socioeconomic	Family income, Parents' education (mother)
													Community	Public	Community water fluoridation
31856793	32	Oral health in children and adolescents with juvenile idiopathic arthritis - a systematic review and meta-analysis	Skeie MS, Gil EG, Cetrelli L, Rosén A, Fischer J, Åstrøm AN, Luukko K, Shi X, Feuerherm AJ, Sen A, Frid P, Rygg M, Bletsa A.	BMC Oral Health. 2019 Dec 19;19(1):285. doi: 10.1186/s12903-019-0965-4.	Skeie MS	BMC Oral Health	2019	2019-12-21	PMC6921440		10.1186/s12903-019-0965-4	Abstract Background: Observational studies examining the association between oral health and juvenile idiopathic arthritis (JIA) among children and adolescents have reported inconsistent findings. The aims of this systematic review and meta-analysis were to ascertain a potential difference in oral health and oral health-related quality of life (OHRQoL) among children and adolescents with JIA and …	Individual	Biological	Physical disability (Juvenile idiopathic arthritis)	General health condition	1 factor	Systematic review and meta-analysis
	33	Dental caries related to quality of life in two Brazilian adolescent groups: a cross-sectional randomised study	Bastos RS, Carvalho ES, Xavier A, Caldana ML, Bastos JR, Lauris JR.	Int Dent J. 2012 Jun;62(3):137-43. doi: 10.1111/j.1875-595X.2011.00105.x. Epub 2012 Mar 12.		Int Dent J	2012					Abstract Objectives: To analyse dental caries-related quality of life (QoL) in adolescent (15-19-year-old) subjects in a suburban area (SA) and a downtown area (DA) of Bauru, São Paulo, Brazil, in 2009. Methods: This was a cross-sectional, randomised study. The sample consisted of 185 and 147 adolescents from the SA and DA, respectively. The caries index used was that for decayed, missing and fil…	Individual	Biological	Age, Sex, Physical or mental disabilities, Tooth pain	Demographics, General health condition, Dental problems	3 factor	The non-parametric Mann–Whitney test, Spearman’s correlation coefficient and chisquared test
														Psychological	Oral health quality of life, Emotional state	Stressors, Perceptions
22568738					Bastos RS			2012-05-10			10.1111/j.1875-595X.2011.00105.x		Family	F Demographics	Racial/ethnic groups
													Community	Public	Geographical context
	34	Relations among obesity, family socioeconomic status, oral health behaviors, and dental caries in adolescents: the 2010-2012 Korea National Health and nutrition examination survey	Kim JA, Choi HM, Seo Y, Kang DR.	BMC Oral Health. 2018 Jun 22;18(1):114. doi: 10.1186/s12903-018-0576-5.		BMC Oral Health	2018					Abstract Background: The purpose of this study was to examine the relationships among obesity, family socioeconomic status, oral health behaviors, and dental caries and to identify possible differences in factors related with dental caries according to gender among a representative sample of Korean adolescents. Methods: Data were obtained from the Korean National Health and Nutrition Examination …	Individual	Biological	Age, Sex, Obesity	Demographics, General health condition	3 factor	t-test, X2-test, and univariate and multivariate logistic regression analyses
29929557					Kim JA			2018-06-23	PMC6013944		10.1186/s12903-018-0576-5			Health behavior	Smoking, Alcohol use, Brushing frequency	Habits, Oral hygiene
													Family	F Behavior	Regular dental visit
														F Socioeconomic	Family income
													Community	Public	Geographical context
29259981	35	Association between Single Nucleotide Polymorphisms in Vitamin D Receptor Gene Polymorphisms and Permanent Tooth Caries Susceptibility to Permanent Tooth Caries in Chinese Adolescent	Yu M, Jiang QZ, Sun ZY, Kong YY, Chen Z.	Biomed Res Int. 2017;2017:4096316. doi: 10.1155/2017/4096316. Epub 2017 Nov 12.	Yu M	Biomed Res Int	2017	2017-12-21	PMC5702413		10.1155/2017/4096316	Abstract Purpose: Dental caries is a multifactorial infectious disease. In this study, we investigated whether single nucleotide polymorphisms (SNPs) in vitamin D receptor (VDR) gene were associated with susceptibility to permanent tooth caries in Chinese adolescents. Method: A total of 200 dental caries patients and 200 healthy controls aged 12 years were genotyped for VDR gene polymorphisms usi…	Individual	Biological	Age, Sex, Gingival bleeding on probing, Genetic (VDR (Vitamin D receptor) gene polymorphisms)	Demographics, Dental problems, General health condition	1 factor	Chi-square test
														Health behavior	Brushing frequency	Oral hygiene
12412952	36	Risk assessment and epidemiology of dental caries: review of the literature	Anderson M.	Pediatr Dent. 2002 Sep-Oct;24(5):377-85.	Anderson M	Pediatr Dent	2002	2002-11-05				Abstract The epidemiology of dental caries in the pediatric population demonstrates that caries is no longer pandemic in the US population. The incidence is confined to a subset of the total population of our children. The disease is also increasingly isolated to specific teeth and tooth morphology types in both the pediatric and the mixed dentitions, with pits and fissures being the predominate …	Individual	Biological	High levels of S. mutans and lactobacilli, Visible plaque or dental biofilm, Genetic, Immune system, Salivary flow rate, Tooth morphology, Family history of caries, Past history of untreated caries	Oral characteristics, General health condition, Tooth structure, Dental problems	3 factor	Literature review
														Health behavior	Use of dental care (pit and fissure sealants), Sugar consumption, Food/drinks after bedtime, Topical fluoride exposure, Brushing frequency, Exposure to orthodontic appliances	Dental care related behavior, Diet, Oral hygiene
													Family	F Behavior	Regular dental visit, Health values (cultural practices)
														F Socioeconomic	Socioeconomic groups
													Community	Public	Community water fluoridation
26058310	37	Dental caries prevalence and bilateral occurrence in premolars and molars of adolescent school children in Ibadan, Nigeria	Denloye OO, Ajayi DM, Popoola BO.	Odontostomatol Trop. 2015 Mar;38(149):46-50.	Denloye OO	Odontostomatol Trop	2015	2015-06-11				Abstract The aim of the study was to determine the prevalence of dental caries in premolars and molars of adolescent school children in Ibadan, Nigeria with a view of comparing findings from this study with previous African studies. A cross section of 12-19 year-old school children from the five local government areas in Ibadan were examined over a period of three months by two examiners (OD and …	Not related to dental caries factors, but distribution of caries among different molars.
32631313	38	Salivary parameters and oral health status amongst adolescents in Mexico	González-Aragón Pineda AE, García Pérez A, García-Godoy F.	BMC Oral Health. 2020 Jul 6;20(1):190. doi: 10.1186/s12903-020-01182-8.	González-Aragón Pineda AE	BMC Oral Health	2020	2020-07-08	PMC7339390		10.1186/s12903-020-01182-8	Abstract Background: In the last years an increased interest in the use of salivary parameters in connection with caries experience and caries prediction has been shown. In schoolchildren investigations are known, where the relationship between caries prevalence and salivary parameters has been assessed, but in the adolescent population studies are scarce. The aim of the study was evaluate of the…	Individual	Biological	Age, Sex, Salivary flow rate, Low buffering capacity, Reduced pH, Dental Calculus	Demographics, Oral characteristics	2 factor	Descriptive, bivariate and logistic regression model analyses
														Health behavior	Brushing frequency, Oral hygiene	Oral hygiene
													Family	F Socioeconomic	Parents' education (mother)
	39	Situational analysis of dental caries and existing oral health care of children and adolescents in Hubei Province, People's Republic of China: implications for change	Zhang Q, van Palenstein Helderman W, Yee R, Bian Z, Fan M, Holmgren C.	Oral Health Prev Dent. 2008;6(1):13-21.		Oral Health Prev Dent	2008					Abstract Purpose: (1) To evaluate trends in dental caries of children and adolescents of Hubei Province and Wuhan Municipality over the last two decades. (2) To conduct a situational analysis of existing oral health care and to recommend changes to improve this care for children. Materials and methods: An analysis was performed on data from national oral health surveys carried out in China at the…	Individual	Biological	Age, Tooth pain	Demographics, Dental problems	3 factor	Literature review & data analysis
														Health behavior	Brushing frequency, Topical fluoride exposure, Sugar consumption, Oral hygiene	Oral hygiene, Diet
													Family	F Behavior	Family health literacy (mothers), Regular dental visit
														F Socioeconomic	Access to dental care, Access to dental insurance, Socioeconomic groups
													Community	Public	Community water fluoridation, Public health education (Oral health promotion, Increasing the availability & usage of affordable fluoride toothpaste), Geographical context
18399303					Zhang Q			2008-04-11						School	School's oral health programs
19864906	40	What difference does using bitewing radiographs make to epidemiological estimates of dental caries prevalence and severity in a young adolescent population with high caries experience?	Gowda S, Thomson WM, Foster Page LA, Croucher NA.	Caries Res. 2009;43(6):436-41. doi: 10.1159/000252977. Epub 2009 Oct 28.	Gowda S	Caries Res	2009	2009-10-30			10.1159/000252977	Abstract The study aimed to determine the relative contributions of bitewing radiography and clinical examination to caries estimates for a New Zealand child population with high caries experience. An epidemiological survey was conducted of 171 12- and 13-year-old children attending schools in five communities. Examinations were conducted in dental clinics. Bitewing radiographs were taken at the …	Not related to dental caries itself, but estimation of it with radiographs.
	41	Common social determinants for overweight and obesity, and dental caries among adolescents in Northern Norway: a cross-sectional study from the Tromsø Study Fit Futures cohort	Stangvaltaite-Mouhat L, Furberg AS, Drachev SN, Trovik TA.	BMC Oral Health. 2021 Feb 5;21(1):53. doi: 10.1186/s12903-021-01406-5.		BMC Oral Health	2021					Abstract Background: Non-communicable general and oral health conditions share common risk factors. Studies investigating common social determinants as risk factors for overweight/obesity and dental caries among the same adolescents are scarce and inconclusive. Methods: This cross-sectional study included data from 464 girls and 494 boys from the population-based Tromsø study Fit Futures, which i…	Individual	Biological	Age, Sex, BMI, Waist circumference, Weight, Obesity, Past history of untreated caries, Serum vitamin D	Demographics, Body composition, General health condition, Dental problems, Mineralization	3 factor	Multivariable binary logistic regression analysis + Chi-square test
														Health behavior	Smoking, Alcohol use, Sugar consumption, Brushing frequency, Healthy diet	Habits, Diet, Oral hygiene
														Psychological	Self-esteem	Perceptions
													Family	F Demographics	Immigrant status, Household composition
														F Socioeconomic	Parents' education, Employment
33546662					Stangvaltaite-Mouhat L			2021-02-06	PMC7866637		10.1186/s12903-021-01406-5		Community	School	Study program (General studies, Sports, Vocational)
	42	Dental caries among Finnish teenagers participating in physical activity and diet intervention: association with anthropometrics and behavioural factors	Methuen M, Kauppinen S, Suominen AL, Eloranta AM, Väistö J, Lakka T, Vähänikkilä H, Anttonen V.	BMC Oral Health. 2021 Jul 6;21(1):333. doi: 10.1186/s12903-021-01690-1.		BMC Oral Health	2021					Abstract Background: An association between childhood anthropometric measurements and dental caries is conflicting. The prevalence and severity of dental caries and its association with anthropometric and behavioural factors, were investigated among Finnish teenagers. Methods: The study sample comprised 202 15-17-year-old participants in the Physical Activity and Nutrition in Children (PANIC) Stu…	Individual	Biological	Age, Sex, Height, Weight, BMI, Waist circumference, Body fat, Past history of untreated caries	Demographics, Body composition, Dental problems	2 factor	Cross-tabulation with chi-square tests, Regression analysis
34229689					Methuen M			2021-07-07	PMC8259164		10.1186/s12903-021-01690-1			Health behavior	Brushing frequency, Brushing device, Smoking, Electronic cigarette smoking, Use of snuff (smokeless tobacco), Alcohol use, Sugar consumption, Frequency of snacking	Oral hygiene, Habits, Diet
													Family	F Socioeconomic	Parents' education, Family income
	43	Sugar-starch combinations in food and the relationship to dental caries in low-risk adolescents	Campain AC, Morgan MV, Evans RW, Ugoni A, Adams GG, Conn JA, Watson MJ.	Eur J Oral Sci. 2003 Aug;111(4):316-25. doi: 10.1034/j.1600-0722.2003.00056.x.		Eur J Oral Sci	2003					Abstract The aim of this 2-year prospective cohort study was to determine whether food-level sugar-starch combinations are predictors of dental caries in a low-risk adolescent population. A total of 645 subjects, aged 12-13 yr at baseline, were recruited from 25 secondary colleges in the north-west region of metropolitan Melbourne, Australia. Examinations to record dental caries status were condu…	Individual	Biological	Age, Sex, Past history of untreated caries, Height, Weight	Demographics, Dental problems, Body composition	3 factor	K-means clustering and partitioning around medoids (PAM) + Generalized linear model regression
12887397					Campain AC			2003-07-31			10.1034/j.1600-0722.2003.00056.x			Health behavior	Sugar consumption, Brushing frequency, Healthy diet	Diet, Oral hygiene
													Family	F Demographics	Racial/ethnic groups
														F Socioeconomic	Parents' education, Employment, Family income
													Community	Public	Community water fluoridation
22519238	44	Relationship between body mass index and dental caries among adolescent children in South India	Thippeswamy HM, Kumar N, Acharya S, Pentapati KC.	West Indian Med J. 2011 Oct;60(5):581-6.	Thippeswamy HM	West Indian Med J	2011	2012-04-24				Abstract Objective: To evaluate the relationship between body mass index (BMI) and dental caries and to study the role of sweet consumption in predicting this relationship among adolescent children in Udupi district, India. Methods: The study population consisted of 463 school children in the 13-15-year age group. Anthropometric (height in metres and weight in kilograms) and caries measurements a…	Individual	Biological	Age, Sex, BMI	Demographics, Body composition	2 factor	Chi-square test, ANOVA, Spearman’s ranked correlation, Binomial logistic regression
														Health behavior	Sugar consumption	Diet
													Community	School	Type of school
	45	Eating habits, smoking and toothbrushing in relation to dental caries: a 3-year study in Swedish female teenagers	Bruno-Ambrosius K, Swanholm G, Twetman S.	Int J Paediatr Dent. 2005 May;15(3):190-6. doi: 10.1111/j.1365-263X.2005.00621.x.		Int J Paediatr Dent	2005					Abstract Objectives: The aims of the present study were to describe eating, toothbrushing and smoking habits in a cohort of Swedish female adolescents, and to relate the findings to dental caries increment. Design: The research took the form of a longitudinal study. Subjects and methods: The study sample consisted of a cohort of 162 girls under regular dental care, aged 12 years at baseline, who …	Individual	Biological	Age, Sex	Demographics	1 factor	Chi-square test
15854115					Bruno-Ambrosius K			2005-04-28			10.1111/j.1365-263X.2005.00621.x			Health behavior	Brushing frequency, Smoking, Sugar consumption, Frequency of snacking, Eating breakfast, Regular main meals	Oral hygiene, Habits, Diet
24032357	46	School absence due to toothache associated with sociodemographic factors, dental caries status, and oral health-related quality of life in 12- and 15-year-old Thai children	Krisdapong S, Prasertsom P, Rattanarangsima K, Sheiham A.	J Public Health Dent. 2013 Fall;73(4):321-8. doi: 10.1111/jphd.12030. Epub 2013 Aug 19.	Krisdapong S	J Public Health Dent	2013	2013-09-17			10.1111/jphd.12030	Abstract Objectives: The objective of this study is to assess prevalence and extent of school absence due to toothache, dental caries, and Oral Health-Related Quality of Life (OHRQoL) in a subsample of the Thailand national oral health survey. In addition, associations of school absence as the outcome variable with explanatory behavioral and sociodemographic variables, dental caries, and OHRQoL w…	Individual	Biological	Age, Sex, Past history of untreated caries, Tooth Pain	Demographics, Dental problems	2 factor	Chi-square test, Mann-Whitney U-tests
														Health behavior	School performance, School absenteeism	Dental care related behavior
														Psychological	Oral health quality of life	Perceptions
													Community	Public	Geographical context
														School	Type of school, School’s oral health programs (dental treatment)
32422361	47	Caries experience in children and adolescents with Down Syndrome: A systematic review and meta-analysis	Silva MCPMD, Lyra MCA, Almeida HCR, Alencar Filho AV, Heimer MV, Rosenblatt A.	Arch Oral Biol. 2020 Jul;115:104715. doi: 10.1016/j.archoralbio.2020.104715. Epub 2020 Apr 8.	Silva MCPMD	Arch Oral Biol	2020	2020-05-19			10.1016/j.archoralbio.2020.104715	Abstract Aim: This study aimed to perform a systematic review and meta-analysis comparing the prevalence of dental caries in non-syndromic children with children and adolescents with Down syndrome (DS). Methods: The strategy included a search for articles in electronic databases (MEDLINE via PubMed, Cochrane Library, LILACS, and SciELO). The methods for assessment included the modified Newcastle-…	Individual	Biological	Age, Sex, Genetic (Down syndrome), Physical disabilities	Demographics, General health condition	1 factor	Systematic review and meta-analysis
26133545	48	Demographic factors and dental health of Swedish children and adolescents	Kramer AC, Hakeberg M, Petzold M, Östberg AL.	Acta Odontol Scand. 2016;74(3):178-85. doi: 10.3109/00016357.2015.1063160. Epub 2015 Jul 1.	Kramer AC	Acta Odontol Scand	2016	2015-07-03			10.3109/00016357.2015.1063160	Abstract Objective: To investigate the dental health of Swedish children and adolescents with reference to age, gender and residence. Material and methods: Electronic dental records from 300,988 3-19-year-olds in one Swedish region were derived in a cross-sectional study in years 2007-2009. The DMFT system was used. Age was categorized into 3-6/7-9/10-12/13-15/16-17/18-19-year-olds and residence …	Individual	Biological	Age, Sex	Demographics	2 factor	ANOVA, generalized linear regression models and Fisher’s exact test
													Community	Public	Geographical context (Higher risk in urban areas)
28671327	49	Dental caries clusters among adolescents	Warren JJ, Van Buren JM, Levy SM, Marshall TA, Cavanaugh JE, Curtis AM, Kolker JL, Weber-Gasparoni K.	Community Dent Oral Epidemiol. 2017 Dec;45(6):538-544. doi: 10.1111/cdoe.12317. Epub 2017 Jul 3.	Warren JJ	Community Dent Oral Epidemiol	2017	2017-07-04	PMC5680144	NIHMS882139	10.1111/cdoe.12317	Abstract Objectives: There have been very few longitudinal studies of dental caries in adolescents, and little study of the caries risk factors in this age group. The purpose of this study was to describe different caries trajectories and associated risk factors among members of the Iowa Fluoride Study (IFS) cohort. Methods: The IFS recruited a birth cohort from 1992 to 1995, and has gathered die…	Individual	Biological	Age, Sex (female)	Demographics	3 factor	Ward’s hierarchical clustering algorithm + multinomial logistic regression model
														Health behavior	Brushing frequency, Topical fluoride exposure, Sugar consumption, Daily water consumption, Healthy diet	Oral hygiene, Diet
													Family	F Socioeconomic	Parents' education (mother), Family income
													Community	Public	Community water fluoridation
	50	Correlation of Caries Prevalence, Oral Health Behavior and Sweets Nutritional Habits among 10 to 19-Year-Old Cluj-Napoca Romanian Adolescents	Tudoroniu C, Popa M, Iacob SM, Pop AL, Năsui BA.	Int J Environ Res Public Health. 2020 Sep 22;17(18):6923. doi: 10.3390/ijerph17186923.		Int J Environ Res Public Health	2020					Abstract Background and objectives: The primary oral disease during adolescence is dental caries. Less is known about the caries prevalence, oral health behavior, and sweets nutritional habits in Romanian adolescents. The objective of this study was to assess the actual caries prevalence among Romanian adolescents in a representative area of Romania, Cluj, and to correlate with oral hygiene behav…	Individual	Biological	Age, Sex	Demographics	3 factor	Multivariate statistical analysis (linear regression)
32971957					Tudoroniu C			2020-09-25	PMC7558728		10.3390/ijerph17186923			Health behavior	Brushing frequency, Topical fluoride exposure, Sugar consumption	Oral hygiene, Diet
													Family	F Behavior	Regular dental visit
														F Socioeconomic	Parents' education
													Community	Public	Geographical context
33721863	51	Association of Oral Health Literacy and School Factors with Untreated Dental Caries among 12-Year-Olds: A Multilevel Approach	Neves ÉTB, Granville-Garcia AF, Dutra LDC, Baccin Bendo C, Ferreira FM, Paiva SM, Horowitz AM.	Caries Res. 2021;55(2):144-152. doi: 10.1159/000514501. Epub 2021 Mar 15.	Neves ÉTB	Caries Res	2021	2021-03-15			10.1159/000514501	Abstract Dental caries are a global health problem that affects all age groups and must be considered a public health priority due to its significant financial costs and impact on the quality of life. This study evaluated the association between oral health literacy (OHL), school factors, and untreated dental caries in 12-year-old Brazilian adolescents using a multilevel approach. A population-ba…	Individual	Biological	Sex	Demographics	3 factor	Hierarchical cluster analysis + Robust multilevel log-linear negative binomial regression
														Health behavior	Health literacy	Dental care related behavior
														Psychological	Self-esteem	Perceptions
													Family	F Demographics	Racial/ethnic groups
														F Behavior	Regular dental visit
														F Socioeconomic	Lower socioeconomic groups
													Community	School	Type of school
32307626	52	The association of socio-economic status, dental anxiety, and behavioral and clinical variables with adolescents' oral health-related quality of life	Xiang B, Wong HM, Perfecto AP, McGrath CPJ.	Qual Life Res. 2020 Sep;29(9):2455-2464. doi: 10.1007/s11136-020-02504-7. Epub 2020 Apr 19.	Xiang B	Qual Life Res	2020	2020-04-21			10.1007/s11136-020-02504-7	Abstract Purpose: It is not clear which factors hold more weight in predicting oral health-related quality of life (OHRQoL). Therefore, this study explored which component of factors (e.g., socio-economic status, clinical status or oral health behaviors, dental anxiety, oral health knowledge) has a better predictive value in different aspects (e.g., oral symptoms, functional limitations, social a…	Individual	Biological	Age, Sex, Past history of untreated caries, Gingival status	Demographics, Dental problems	2 factor	Multi-level linear regression analysis
														Health behavior	Brushing frequency, Frequency of snacking, Health literacy	Oral hygiene, Diet, Dental care related behavior
														Psychological	Dental anxiety	Stressors
													Family	F Socioeconomic	Parents' education, Family income
15725171	53	The life course approach: explaining the association between height and dental caries in Brazilian adolescents	Nicolau B, Marcenes W, Allison P, Sheiham A.	Community Dent Oral Epidemiol. 2005 Apr;33(2):93-8. doi: 10.1111/j.1600-0528.2005.00213.x.	Nicolau B	Community Dent Oral Epidemiol	2005	2005-02-24			10.1111/j.1600-0528.2005.00213.x	Abstract Aim: To investigate the relationship between height and dental caries in Brazilian adolescents. Methods: A cross-sectional survey design was used to collect retrospective data. Of 764 eligible 13-year-old adolescents enrolled in urban private or public schools in a Brazilian town, 652 were clinically examined and interviewed. Data were collected on socioeconomic circumstances, family rel…	Individual	Biological	Sex, Height	Demographics, Body composition	3 factor	Multiple logistic regression
														Health behavior	Brushing frequency, Topical fluoride exposure, Sugar consumption	Oral hygiene, Diet
													Family	F Behavior	Regular dental visit, Family punishment
														F Demographics	Family structure
														F Socioeconomic	Parents' education, Family income
													Community	Public	Geographical context
31955590	54	Condition-Specific Oral Health Impacts in Thai Children and Adolescents: Findings From the National Oral Health-Related Quality of Life Survey	Prasertsom P, Kaewkamnerdpong I, Krisdapong S.	Asia Pac J Public Health. 2020 Jan;32(1):49-56. doi: 10.1177/1010539519899774. Epub 2020 Jan 19.	Prasertsom P	Asia Pac J Public Health	2020	2020-01-21			10.1177/1010539519899774	Abstract This study was a part of the 7th National Oral Health Survey of Thailand and aimed to assess overall and condition-specific oral health-related quality of life of 12 and 15 year olds. Oral impacts were assessed using the Child-Oral Impacts on Daily Performances Index for 12 year olds and the Oral Impacts on Daily Performances index for 15 year olds. Overall oral impacts and condition-spe…	Individual	Biological	Age, Sex	Demographics	1 factor	Kruskal-Wallis and Mann-Whitney U tests,
														Health behavior	School performance	Dental care related behavior
														Psychological	Oral health quality of life, Self-esteem, Emotional state	Perceptions, Stressors
26825051	55	Epidemiology of dental caries among adolescents in Tamil Nadu, India	Veerasamy A, Kirk R, Gage J.	Int Dent J. 2016 Jun;66(3):169-77. doi: 10.1111/idj.12216. Epub 2016 Jan 29.	Veerasamy A	Int Dent J	2016	2016-01-31			10.1111/idj.12216	Abstract Objective: Economic and dietary changes in the Indian state of Tamil Nadu have led to compromised oral health status of the adolescent population. Adequate epidemiological data are not available to address the prevention or treatment needs in this region of India. The aim of this study was to measure the prevalence and severity of dental caries among adolescents of Tamil Nadu, a southern…	Individual	Biological	Age, Sex (female)	Demographics	3 factor	Bivariate and multivariable regression analysis + t-test + ANOVA
													Family	F Socioeconomic	Parents' education
													Community	Public	Geographical context
														School	Type of school
33135221	56	Oral health and happiness in adolescents: A cohort study	Tuchtenhagen S, Ortiz FR, Ardenghi TM, Antunes JLF.	Community Dent Oral Epidemiol. 2021 Apr;49(2):176-185. doi: 10.1111/cdoe.12589. Epub 2020 Nov 1.	Tuchtenhagen S	Community Dent Oral Epidemiol	2021	2020-11-02			10.1111/cdoe.12589	Abstract Objectives: To investigate the influence of oral health conditions, socioeconomic status and dental care utilization on subjective happiness and identify the factors associated with changes in happiness among adolescents. Methods: Data were collected in 2012 and 2014. Oral health conditions were evaluated by performing clinical examinations; socioeconomic status and dental care utilizati…	Individual	Biological	Sex, Tooth pain, Past history of untreated caries, Malocclusion, Gingival status	Demographics, Dental problems, Tooth structure	2 factor	Mixed-effect model of linear regression and multinomial logistic regression
														Psychological	Emotional state, Oral health quality of life, Self-evaluation of dental care need	Stressors, Perceptions
													Family	F Behavior	Regular dental visit
														F Demographics	Household composition, Racial/ethnic groups
														F Socioeconomic	Family income, Parents' education (mother)
8110613	57	Epidemiology of dental caries in the pediatric and adolescent population: a review of past and current trends	Hicks MJ, Flaitz CM.	J Clin Pediatr Dent. 1993 Fall;18(1):43-9.	Hicks MJ	J Clin Pediatr Dent	1993	1993-01-01				Abstract Dental caries in the pediatric and adolescent population has continued to decline significantly over the past two decades, with approximately 50% of US schoolchildren considered to be caries-free. However, by the age of 17 years, only 15% of these young adults have not experienced caries. Over 85% of the lesions in the permanent dentition involve surfaces with pits and fissures, despite …	Individual	Biological	Sex (female), Salivary flow rate, Low buffering capacity, High levels of S. mutans and lactobacilli, Visible plaque or dental biofilm, Malocclusion, Enamel defects, Past history of untreated caries, Type 1 Diabetes & poor metabolic control	Demographics, Oral characteristics, Tooth structure, Dental problems, Genral health condition	2 factor	Literature review
														Health behavior	Sugar consumption, Topical fluoride exposure	Diet, Oral hygiene
													Family	F Demographics	Parents' age, Racial/ethnic groups
														F Socioeconomic	Lower socioeconomic groups, Parents' education
	58	Free Sugars Intake among Chinese Adolescents and Its Association with Dental Caries: A Cross-Sectional Study	Yang Q, Xi Y, Liu H, Luo J, Ouyang Y, Sun M, Yong C, Xiang C, Lin Q.	Nutrients. 2021 Feb 26;13(3):765. doi: 10.3390/nu13030765.		Nutrients	2021					Abstract This study aims to estimate the free sugars intake, identify the primary food sources of free sugars, and explore the relationship between free sugars intake and dental caries among Chinese adolescents. This cross-sectional study included 1517 middle-school students aged 12-14 years in Changsha city, China. Adolescents completed a 12-item Food Frequency Questionnaire (FFQ) and oral healt…	Individual	Biological	Age, Sex, BMI	Demographics, Body composition	3 factor	Chi-squared test +non-parametric tests + Binary logistic regression
33652968					Yang Q			2021-03-03	PMC7996778		10.3390/nu13030765			Health behavior	Brushing frequency, Dental floss, Sugar consumption	Oral hygiene, Diet
													Family	F Behavior	Regular dental visit
														F Demographics	Household composition, Racial/ethnic groups
														F Socioeconomic	Family income, Parents' education
													Community	Public	Geographical context
														School	School's oral health programs
31891288	59	Association between HLA-DRB1* allele polymorphism and caries susceptibility in Han Chinese children and adolescents in the Xinjiang Uygur Autonomous Region	Wang L, Li B, Tie X, Liu T, Zheng S, Liu Y.	J Int Med Res. 2020 Apr;48(4):300060519893852. doi: 10.1177/0300060519893852. Epub 2019 Dec 31.	Wang L	J Int Med Res	2020	2020-01-01	PMC7645358		10.1177/0300060519893852	Abstract Objective: The rate of caries and the mean number of decayed, missing, or filled teeth were reported to be significantly higher in children in the Xinjiang Uygur Autonomous Region than in children in eastern China. Little is known regarding the genetic basis of caries among residents of the Xinjiang Uygur Autonomous Region. This study investigated the association between HLA-DRB1 alleles…	Individual	Biological	Genetic	General health condition	1 factor	Chi-squared test or Fisher’s exact test
	60	Modelling health belief predictors of oral health and dental anxiety among adolescents based on the Health Belief Model: a cross-sectional study	Xiang B, Wong HM, Perfecto AP, McGrath CPJ.	BMC Public Health. 2020 Nov 23;20(1):1755. doi: 10.1186/s12889-020-09784-1.		BMC Public Health	2020					Abstract Background: A vicious cycle exists between dental anxiety, oral health behaviors and oral health status. Based on previous research, psychological factors of the Health Belief Model (HBM) are associated with oral health behaviors and oral health, and are likely involved in this cycle. However, little is known about the relationship between HBM factors and dental anxiety of adolescents. T…	Individual	Biological	Sex	Demographics	2 factor	Logistic regression model + Path analysis modeling
														Health behavior	Brushing frequency, Dental floss, Oral hygiene, Sugar consumption	Oral hygiene, Diet
33228621					Xiang B			2020-11-24	PMC7686751		10.1186/s12889-020-09784-1			Psychological	Self-efficacy, Self-evaluation of dental care need, Dental anxiety, Emotional state	Perceptions, Stressors
													Family	F Behavior	Regular dental visit
														F Socioeconomic	Family income, Parents' education
32266949	61	Factors affecting puberty gingivitis in Polish girls with adolescent idiopathic scoliosis	Glowacka J, Opydo-Szymaczek J, Mehr K, Jarzabek-Bielecka G, Glowacki J.	Ginekol Pol. 2020;91(3):103-110. doi: 10.5603/GP.2020.0025.	Glowacka J	Ginekol Pol	2020	2020-04-09			10.5603/GP.2020.0025	Abstract Objectives: Age at menarche and hormonal disturbances have been linked to the occurrence and severity of adolescent idiopathic scoliosis (AIS). Concomitantly, an increase in the production of sex hormones during puberty may result in steroid hormones-related gingivitis. Thus, the study aimed to assess the prevalence and factors affecting puberty gingivitis, including menarcheal status, i…	Factors affecting puberty gingivitis, not dental caries.
16387035	62	Prevention strategies for dental caries in the adolescent	Riccelli AE, Kelly LS.	Dent Clin North Am. 2006 Jan;50(1):33-49, vi. doi: 10.1016/j.cden.2005.09.004.	Riccelli AE	Dent Clin North Am	2006	2006-01-03			10.1016/j.cden.2005.09.004	Abstract The adolescent period presents a challenge for the dental health care professional--dentally, behaviorally, and developmentally. Changes in the frequency, distribution, and rate of progression for dental caries demand a re-evaluation of the treatment paradigm. The purpose of this article is to suggest dental caries preventive strategies for the adolescent dental patient.	Individual	Biological	High levels of S. mutans and lactobacilli, Salivary flow rate, Low buffering capacity, Reduced pH, Enamel mineralization, Physical or mental disabilities	Oral characteristics, Mineralization, General health condition	3 factor	Literature review
														Health behavior	Healthy diet, Sugar consumption, Topical fluoride exposure, Use of dental care	Diet, Oral hygiene, Dental care related behavior
														Psychological	Self-care	Perceptions
													Family	F Behavior	Health values, Family health literacy
														F Socioeconomic	Family income, Access to transportation
													Community	Public	Community water fluoridation
														School	School's food program
21051892	63	Caries prevalence, caries-related factors and plaque pH in adolescents with long-term asthma	Stensson M, Wendt LK, Koch G, Oldaeus G, Lingström P, Birkhed D.	Caries Res. 2010;44(6):540-6. doi: 10.1159/000321566. Epub 2010 Nov 5.	Stensson M	Caries Res	2010	2010-11-06			10.1159/000321566	Abstract The aim of the present case-control study was to investigate dental caries, various caries-related factors as well as gingival condition, in 12- to 16-year-olds with long-term asthma (n = 20) and a matched healthy control group (n = 20). Data on dietary and oral hygiene habits, numbers of mutans streptococci and lactobacilli in saliva were also obtained. The plaque pH drop after a sucros…	Individual	Biological	Long-term asthma, Mouth breathing, Salivary flow rate, Reduced pH, Visible plaque, High levels of S. mutans and lactobacilli, Gingival status	General health condition, Oral characteristics, Dental problems	1 factor	Fisher’s exact test & Mann-Whitney U test
30810802	64	Is the caregivers' oral health related to dental caries in children or adolescents? A systematic review	Mattos MG, Fernandez CA, Masterson D, Maia LC, Neves AA.	Clin Oral Investig. 2019 Oct;23(10):3843-3854. doi: 10.1007/s00784-019-02814-2. Epub 2019 Jan 29.	Mattos MG	Clin Oral Investig	2019	2019-02-28			10.1007/s00784-019-02814-2	Abstract Objectives: This systematic review aimed to evaluate evidence on the relation between the caregivers' oral health condition and dental caries prevalence in their offspring. Materials and methods: Scientific literature was searched in PubMed, Scopus, LILACS, Web of Science, the Cochrane Library databases, and Grey Literature. Observational studies were included if mentioning oral health c…	Family	F Behavior	Family health behavior		1 factor	Systematic review
32468484	65	Oral health status and impact on the oral health-related quality of life of Egyptian children and early adolescents with type-1 diabetes: a case-control study	Elheeny AAH.	Clin Oral Investig. 2020 Nov;24(11):4033-4042. doi: 10.1007/s00784-020-03273-w. Epub 2020 May 28.	Elheeny AAH	Clin Oral Investig	2020	2020-05-30			10.1007/s00784-020-03273-w	Abstract Objectives: The purpose of the present study is to (1) evaluate the oral health-related quality of life (OHRQoL) among a group of Egyptian children and early adolescents with type-1 diabetes mellitus (T1DM) aged from 8 to 14 years and the impact of individual, environmental, oral health care and biological independent predictors (2) assess oral health status (OHS) in terms of oral hygien…	Individual	Biological	Sex, Type 1 Diabetes & poor metabolic control, Gingival status, Visible plaque	Demographics, General health condition, Dental problems, Oral characteristics	2 factor	Mann-Whitney U test, Pearson’s correlations, Log-linear Poisson model regression
														Health behavior	Brushing frequency	Oral hygiene
														Psychological	Emotional state, Oral health quality of life	Stressors, Perceptions
													Family	F Behavior	Regular dental visit
														F Socioeconomic	Parents' education, Household expenditure
19804903	66	The ART approach using glass-ionomers in relation to global oral health care	Frencken JE.	Dent Mater. 2010 Jan;26(1):1-6. doi: 10.1016/j.dental.2009.08.013.	Frencken JE	Dent Mater	2010	2009-10-07			10.1016/j.dental.2009.08.013	Abstract Dental caries is the most prevalent non-communicable disease in the world. Its management in high-income countries over the last four decades has resulted in relatively low caries prevalence in child and adolescent populations. In low- and middle-income countries, caries management is virtually non-existent and this may lead to serious physical and mental complications, particularly in c…	Reviews a new treatment, not dental caries factors.
	67	Inequalities in oral health among adolescents in Gangneung, South Korea	Jung SH, Kim MH, Ryu JI.	BMC Oral Health. 2018 Apr 24;18(1):68. doi: 10.1186/s12903-018-0533-3.		BMC Oral Health	2018					Abstract Background: This study aims to evaluate inequality in oral health among adolescents and to explain the mechanisms of such inequalities in Gangneung, South Korea. Methods: One thousand two hundred sixty-seven students in their first year from four vocational and three general schools participated in the baseline survey of 2011, and 84.7% of them were surveyed again in 2013. Oral examinati…	Individual	Biological	Age, Sex	Demographics	3 factor	Chi-square tests and panel logistic regression
														Health behavior	Brushing frequency, Frequency of snacking, Sugar consumption, Smoking	Oral hygiene, Diet, Habits
													Family	F Behavior	Regular dental visit
29699545					Jung SH			2018-04-28	PMC5921975		10.1186/s12903-018-0533-3			F Socioeconomic	Parents' education, Lower socioeconomic groups, Standard of living index
													Community	Public	Geographical context
														School	Study program (General studies, Sports, Vocational)
33729276	68	Socioeconomic and intraoral polarization of untreated caries and tooth loss among male adolescents	Stona P, Kramer PF, Vargas-Ferreira F, Amorim LM, Coelho EMRB, Feldens CA.	Braz Oral Res. 2021 Mar 15;35:e031. doi: 10.1590/1807-3107bor-2021.vol35.0031. eCollection 2021.	Stona P	Braz Oral Res	2021	2021-03-17			10.1590/1807-3107bor-2021.vol35.0031	Abstract The aim of this study was to investigate the intraoral distribution of untreated caries and tooth loss and estimate the impact of different socioeconomic factors on the occurrence of these outcomes. A cross-sectional study was conducted with 652 18-year-old male adolescents from the city of Sapucaia do Sul, Brazil, who conscripted for military service. The participants answered a questio…	Family	F Socioeconomic	Parents' education (mother), Family income, Employment		1 factor	Poisson regression analysis
290650	69	Ready-to-eat cereals and dental caries in children: a three-year study	Wilson CJ.	J Dent Res. 1979 Sep;58(9):1853-8. doi: 10.1177/00220345790580090201.	Wilson CJ	J Dent Res	1979	1979-09-01			10.1177/00220345790580090201	Abstract In a three-year study of 145 adolescent males in a boarding school in Wisconsin, there were no statistically significant differences in dental caries experience between a group consuming phosphates added to pre-sweetened and non-presweetened ready-to-eat cereals, and the control group, or between cereal eaters and non-cereal eaters.	Individual	Health behavior	Sugar consumption	Diet	1 factor	Analysis of variance (ANOVA)
27898426	70	Maternal Depression Increases Childhood Dental Caries: A Cohort Study in Brazil	Dos Santos Pinto G, de Ávila Quevedo L, Britto Correa M, Sousa Azevedo M, Leão Goettems M, Tavares Pinheiro R, Demarco FF.	Caries Res. 2017;51(1):17-25. doi: 10.1159/000449040. Epub 2016 Nov 30.	Dos Santos Pinto G	Caries Res	2017	2016-11-30			10.1159/000449040	Abstract Aim: To investigate the relationship between maternal depression and childhood caries in a cohort of adolescent mothers. Methods: This cross-sectional study nested in a cohort evaluated a sample of 538 mother/child dyads. When the children were 24-36 months of age, data regarding oral health from children and mothers were collected by clinical dental examination. A mother's major depress…	Related to children, not adolescents.
	71	Beverage Intakes and Toothbrushing During Childhood Are Associated With Caries at Age 17 Years	Marshall TA, Curtis AM, Cavanaugh JE, Warren JJ, Levy SM.	J Acad Nutr Diet. 2021 Feb;121(2):253-260. doi: 10.1016/j.jand.2020.08.087. Epub 2020 Oct 24.		J Acad Nutr Diet	2021					Abstract Background: Sugar-sweetened beverages (SSBs) have been associated with childhood caries; however, associations among lifelong beverage intakes and adolescent caries have received less attention. Objective: To investigate associations between beverage intakes during childhood and adolescence and caries experience at 17 years of age, while adjusting for fluoride intakes and toothbrushing. …	Individual	Biological	Age, Sex	Demographics	2 factor	Univariable generalized linear models + Multivariable models
33109505					Marshall TA			2020-10-28	PMC7855000	NIHMS1640767	10.1016/j.jand.2020.08.087			Health behavior	Sugar consumption, Daily water consumption, Topical fluoride exposure, Brushing frequency	Diet, Oral hygiene
													Family	F Socioeconomic	Lower socioeconomic groups
3162865	72	Salivary levels of Streptococcus mutans and lactobacilli and dental caries experiences in a US adolescent population	Kingman A, Little W, Gomez I, Heifetz SB, Driscoll WS, Sheats R, Supan P.	Community Dent Oral Epidemiol. 1988 Apr;16(2):98-103. doi: 10.1111/j.1600-0528.1988.tb01852.x.	Kingman A	Community Dent Oral Epidemiol	1988	1988-04-01			10.1111/j.1600-0528.1988.tb01852.x	Abstract Dental caries exams and saliva samples were obtained from 541 adolescents, aged 10-15, initially and after 17 months as part of a 3-yr longitudinal study investigating the relationships of dietary intakes, specific microorganisms in saliva, and the prevalence and incidence of dental caries. The mean DMFS score detected in these subjects initially was 4.61, and they developed an average o…	Individual	Biological	Age, High levels of S. mutans and lactobacilli	Demographics, Oral characteristics	1 factor	Regression analysis + Association analysis
	73	Socio-economic status, social support, social network, dental status, and oral health reported outcomes in adolescents	Vettore MV, Ahmad SFH, Machuca C, Fontanini H.	Eur J Oral Sci. 2019 Apr;127(2):139-146. doi: 10.1111/eos.12605. Epub 2019 Jan 16.		Eur J Oral Sci	2019					Abstract This study explored the relationships between sex, socio-economic status, social support, social network, dental clinical status, dental pain, oral health-related quality of life (OHRQoL), and self-rated oral health (SROH) in adolescents. A cross-sectional study involving 542 adolescents, aged 12-14 yr, was conducted in Dourados, Brazil, to collect dental clinical measures (dental caries…	Individual	Biological	Age, Sex, Tooth pain, Traumatic dental injury, Past history of untreated caries	Demographics, Dental problems	2 factor	Logistic multilevel regression + Confirmatory factor analysis (CFA) + Structural equation modeling + Maximum likelihood estimation and bootstrapping
														Psychological	Oral health quality of life, Self-evaluation of dental care need	Perceptions
30648760					Vettore MV			2019-01-17			10.1111/eos.12605		Family	F Socioeconomic	Parents' education, Family income, Social support
1886743	74	Preventive oral health care for the infant, child, and adolescent	Griffen AL, Goepferd SJ.	Pediatr Clin North Am. 1991 Oct;38(5):1209-26. doi: 10.1016/s0031-3955(16)38195-0.	Griffen AL	Pediatr Clin North Am	1991	1991-10-01			10.1016/s0031-3955(16)38195-0	Abstract Although we have the knowledge and technology necessary to prevent it, most children experience dental disease, and a few children continue to experience high rates of decay. The appropriateness and effectiveness of preventive measures vary throughout the life of a child, and recommendations should be tailored to the needs of the individual. Water fluoridation continues to be the most co…	Individual	Biological	Susceptible tooth surface, Gingival status, Traumatic dental injury, Physical or mental disabilities, Visible plaque, Oral bacteria	Dental problems, General health condition, Oral characteristics	2 factor	Literature review
														Health behavior	Brushing frequency, Dental floss, Oral hygiene, Topical fluoride exposure, Use of dental care, Exposure to orthodontic appliances Healthy diet, Sugar consumption, Testing interventions (Chewing gums), Use of snuff (smokeless tobacco)	Oral hygiene, Dental care related behavior, Diet, Habits
													Community	Public	Community water fluoridation
	75	Social and dental status along the life course and oral health impacts in adolescents: a population-based birth cohort	Peres KG, Peres MA, Araujo CL, Menezes AM, Hallal PC.	Health Qual Life Outcomes. 2009 Nov 22;7:95. doi: 10.1186/1477-7525-7-95.		Health Qual Life Outcomes	2009					Abstract Background: Harmful social conditions in early life might predispose individuals to dental status which in turn may impact on adolescents' quality of life. Aims: To estimate the prevalence of oral health impacts among 12 yr-old Brazilian adolescents (n = 359) and its association with life course socioeconomic variables, dental status and dental services utilization in a population-based …	Individual	Biological	Sex, Past history of untreated caries, Tooth pain, Traumatic dental injury, Gingival status, Maxillary irregularity, Malocclusion, Alignment and spacing of early permanent dentition	Demographics, Dental problems, Tooth structure	2 factor	Unadjusted and adjusted multivariable Poisson regression
														Health behavior	Exposure to orthodontic appliances	Dental care related behavior
													Family	F Demographics	Racial/ethnic groups
														F Behavior	Regular dental visit
19930601					Peres KG			2009-11-26	PMC2785763		10.1186/1477-7525-7-95			F Socioeconomic	Family income, Parents' education
30526559	76	A content analysis of Australian television advertising: focus on child and adolescent oral health	Arora A, Bowman CM, Chow SJP, Thepsourinthone J, Bhole S, Manohar N.	BMC Pediatr. 2018 Dec 7;18(1):384. doi: 10.1186/s12887-018-1356-8.	Arora A	BMC Pediatr	2018	2018-12-12	PMC6286588		10.1186/s12887-018-1356-8	Abstract Background: Children's preferences for cariogenic foods and/or drinks has been proven to be associated with exposure to advertisements. This study aimed to assess and compare the proportion of cariogenic food and /or drink advertisements aired on three metropolitan Sydney commercial television channels at different broadcast times during school term and school holidays. Methods: Three Sy…	TV ads' content, not related factors to dental caries.
31939355	77	Development and initial validation of an oral health-related quality of life scale for older adolescents	dos Santos Pinto G, de Ávila Quevedo L, Britto Correa M, Sousa Azevedo M, Leão Goettems M, Tavares Pinheiro R, Demarco FF.	Indian J Dent Res. 2019 Nov-Dec;30(6):826-833. doi: 10.4103/ijdr.IJDR_742_17.	Baiju RMP	Indian J Dent Res	2019	2020-01-16			10.4103/ijdr.IJDR_742_17	Abstract Background: Oral health-related quality of life (OHRQoL) perception is age-dependent and therefore different for children, adolescents, and adults. Adolescents are a critical age group with specific oral health needs. Oral health needs assessment is not complete without the estimation of OHRQoL. Objective: To develop and validate an OHRQoL scale for older adolescents considering their fu…	Individual	Biological	Sex, Age, Malocclusion, Past history of untreated caries, Gingival status, Tooth pain	Demographics, Tooth structure, Dental problems	3 factor	Logistic regression
														Health behavior	School performance, School absenteeism	Dental care related behavior
														Psychological	Oral health quality of life	Perceptions
													Family	F Behavior	Regular dental visit
														F Socioeconomic	Lower socioeconomic groups, Family income, Parents' education
													Community	Public	Geographical context
														School	Type of school
18158524	78	Oral health of adolescents--it's more than dental caries	Percy MS.	MCN Am J Matern Child Nurs. 2008 Jan-Feb;33(1):26-31. doi: 10.1097/01.NMC.0000305654.78871.ee.	Percy MS	MCN Am J Matern Child Nurs	2008	2007-12-26			10.1097/01.NMC.0000305654.78871.ee	Abstract Of all the health issues common to adolescents, oral health has not seemed to receive much attention. However, just as "eyes are the windows to the soul," the oral health of an adolescent can be a reliable and expedient indicator of general health. Lesions discovered during an oral exam can indicate systemic problems that may not otherwise be disclosed during the health history. Tobacco …	Not related to dental caries.
31715061	79	The effect of enamel fractures on oral health-related quality of life in adolescents	Feldens CA, Senna RA, Vargas-Ferreira F, Braga VS, Feldens EG, Kramer PF.	Dent Traumatol. 2020 Jun;36(3):247-252. doi: 10.1111/edt.12526. Epub 2019 Nov 28.	Feldens CA	Dent Traumatol	2020	2019-11-13			10.1111/edt.12526	Abstract Background/aim: Enamel fractures are the most common type of traumatic dental injury (TDI) in children and adolescents. Recognizing the impact of these fractures on oral health-related quality of life (OHRQoL) could contribute to the establishment of treatment protocols. The aim of this study was to assess and quantify the impact of enamel fractures on overall OHRQoL and domain scores in…	Individual	Biological	Age, Sex, Enamel defects, Past history of untreated caries, Traumatic dental injury, Malocclusion	Demographics, Dental problems, Tooth structure	2 factor	Poisson regression analysis + Mann-Whitney or Kruskal-Wallis tests
														Psychological	Emotional state , Oral health quality of life	Stressors, Perceptions
													Family	F Demographics	Family structure
														F Socioeconomic	Family income, Parents' education
33191587	80	Clinical oral profile of pediatric patients with atopic dermatitis: A cross-sectional study	Stofella Sodré C, Ferreira DC, Vieira MS, Sampaio Cavalcante F, Braga BS, Saintive S, Abad ED, Goudouris E, Prado EA, Gonçalves LS, Dos Santos KRN, Ribeiro MG.	Oral Dis. 2021 Oct;27(7):1834-1846. doi: 10.1111/odi.13721. Epub 2020 Nov 27.	Stofella Sodré C	Oral Dis	2021	2020-11-16			10.1111/odi.13721	Abstract Objectives: This work aims to describe oral health conditions, eating habits, and oral hygiene in pediatric and adolescent patients with atopic dermatitis and correlate them with the severity of the Scoring Atopic Dermatitis (SCORAD). Also, we aim to estimate the effect of several variables on the diagnosis of dental caries in these patients. Material and methods: A total of 92 children …	Individual	Biological	Age, Sex, Visible plaque or dental biofilm, Salivary flow rate, Reduced pH, Type of teething, Use of inhaled corticoid, Long-term asthma, Gingival status	Demographics, Oral characteristics, Tooth structure, General health condition, Dental problems	2 factor	Multivariable regression model + Chi-square test
														Health behavior	Brushing frequency, Sugar consumption, Frequency of snacking, Regular main meals	Oral hygiene, Diet
													Family	F Socioeconomic	Family income
	81	OBJECTIVE AND SUBJECTIVE EVALUATION OF ADOLESCENT'S ORTHODONTIC TREATMENT NEEDS AND THEIR IMPACT ON SELF-ESTEEM	Sharma A, Mathur A, Batra M, Makkar DK, Aggarwal VP, Goyal N, Kaur P.	Rev Paul Pediatr. 2017 Jan-Mar;35(1):86-91. doi: 10.1590/1984-0462/;2017;35;1;00003.		Rev Paul Pediatr	2017					Objective: To investigate the presence of association between objective and subjective evaluation of orthodontic treatment needs in adolescents and their impact on their self-esteem. Methods: Cross-sectional study with adolescents aged 10-17 years old in Sri Ganganagar city, Rajasthan, India. The objective index of orthodontic treatment need (IOTN) dental health component (DHC) and the subjective…	Individual	Biological	Age, Sex, Malocclusion	Demographics, Tooth structure	1 factor	Linear regression analysis
														Health behavior	Exposure to orthodontic appliances	Dental care related behavior
28977320					Sharma A			2017-10-05	PMC5417813		10.1590/1984-0462/;2017;35;1;00003			psychological	Self-esteem, Self-evaluation of dental care need	Perceptions
	82	Adolescent Sugar-Sweetened Beverage Intake is Associated With Parent Intake, Not Knowledge of Health Risks	Lundeen EA, Park S, Onufrak S, Cunningham S, Blanck HM.	Am J Health Promot. 2018 Nov;32(8):1661-1670. doi: 10.1177/0890117118763008. Epub 2018 Apr 4.		Am J Health Promot	2018					Abstract Purpose: To examine associations of adolescent sugar-sweetened beverage (SSB) intake with parent SSB intake and parent and adolescent knowledge of SSB-related health risks. Design: Quantitative, cross-sectional. Setting: 2014 SummerStyles survey. Subjects: Nine hundred and ninety parent and adolescent (12-17 years) pairs. Measures: The outcome was self-reported adolescent intake (0, >0 t…	Individual	Biological	Age, Sex, Obesity	Demographics, General health condition	3 factor	Multivariate logistic regression model
													Family	F Demographics	Parents' age, Family structure, Racial/ethnic groups
														F Behavior	Family health behavior, Family health literacy, Lifestyle
29618222					Lundeen EA			2018-04-06	PMC6334294	NIHMS1003083	10.1177/0890117118763008			F Socioeconomic	Parent's education, Family income
													Community	Public	Geographical context
	83	Dental caries and enamel fluorosis among the fluoridated and non-fluoridated populations in the Republic of Ireland in 2002	Whelton H, Crowley E, O'Mullane D, Donaldson M, Kelleher V, Cronin M.	Community Dent Health. 2004 Mar;21(1):37-44.		Community Dent Health	2004					Abstract Background: A national survey of oral health of children and adolescents was carried out in the Republic of Ireland (RoI) in 2001/2002. Aims: To compare the prevalence of caries between child and adolescent residents in fluoridated and non-fluoridated communities in the RoI whilst controlling for disadvantage. To compare caries levels amongst disadvantaged and non-disadvantaged groups wi…	Individual	Biological	Age, Sex	Demographics	2 factor	Genelarised linear model
15074871					Whelton H			2004-04-13					Community	Public	Community water fluoridation
	84	Nutrition in adolescence	Wharton B, Wharton P.	Nutr Health. 1987;4(4):195-203. doi: 10.1177/026010608700400403.		Nutr Health	1987					This review discusses five questions concerning nutrition in adolescence. Do adolescents have special nutritional needs? What are the recommended dietary intakes? What do adolescent schoolchildren eat? What nutritional disorders occur at this age? The prevalence of iron deficiency anaemia, rickets, coeliac disease, iodine deficiency, dental caries, weight disorders, zinc deficiency and pellagra a…	Individual	Health behavior	Sugar consumption, Topical fluoride exposure	Diet, Oral hygiene	2 factor	Review
													Community	Public	Community water fluoridation
3554043					Wharton B			1987-01-01			10.1177/026010608700400403			School	School’s food program
	85	A Brief Self-Regulatory Intervention Increases Dental Flossing in Adolescent Girls	Gholami M, Knoll N, Schwarzer R.	Int J Behav Med. 2015 Oct;22(5):645-51. doi: 10.1007/s12529-014-9459-6.		Int J Behav Med	2015					Abstract Background: Oral diseases such as dental caries, periodontal disease, and tooth loss are a considerable public health problem. A review of the epidemiological data from many countries indicates that a global increase in dental caries prevalence affects children as well as adults. Despite the improvement in oral health of children in the last few decades, tooth decay remains one of the mo…	Individual	Health behavior	Dental floss	Oral hygiene	1 factor	T-test and X2-test
25549910					Gholami M			2015-01-01			10.1007/s12529-014-9459-6			Psychological	Self-efficacy	Perceptions
24693859	86	Performance of distant diagnosis of dental caries by teledentistry in juvenile offenders	Morosini Ide A, de Oliveira DC, Ferreira Fde M, Fraiz FC, Torres-Pereira CC.	Telemed J E Health. 2014 Jun;20(6):584-9. doi: 10.1089/tmj.2013.0202. Epub 2014 Apr 2.	Morosini Ide A	Telemed J E Health	2014	2014-04-04			10.1089/tmj.2013.0202	Abstract Background: Telehealth has been considered a practical and potentially cost-effective method of providing healthcare to the underprivileged population. The aim of this study was to determine whether a teledentistry system is a valid tool to screen for the presence of dental caries in a cohort of 102 Brazilian juvenile offenders. Materials and methods: Clinical examinations were performed…	Comparison of treatment methods, not related factors.
	87	Sugar-Sweetened Beverage Consumption and Caries Prevalence in Underserved Black Adolescents	Brian Laurence 1, Cherae M Farmer-Dixon 2, Angela Southwell 3, Teresa Marshall 4, Nawar Shara 5, George Taylor 6, Tiffany Edmonds 7, Dianne Harris 8, Donna Grant-Mills 9, Eshetu Tefera 10	Laurence B, Farmer-Dixon CM, Southwell A, Marshall T, Shara N, Taylor G, Edmonds T, Harris D, Grant-Mills D, Tefera E. Sugar-Sweetened Beverage Consumption and Caries Prevalence in Underserved Black Adolescents. Pediatr Dent. 2021 Sep 15;43(5):363-370. PMID: 34654498.		Pediatr Dent	2021					Abstract Purpose: The purpose of this study was to examine the association between sugar-sweetened beverage (SSB) consumption and dental caries prevalence among underserved Black adolescents. Methods: This was a cross-sectional study of 545 Black adolescents, ages 12 to 17 years, who participated in the Howard Meharry Adolescent Caries Study (HMACS). The outcome was dental caries prevalence, meas…	Individual	Biological	Age, Sex, Tooth pain, Traumatic dental injury	Demographics, Dental problems	3 factor	Marginalized zero-inflated count models
														Health behavior	Sugar consumption, Brushing frequency	Diet, Oral hygiene
													Family	F Behavior	Regular dental visit
														F Demographics	Racial/ethnic groups
														F Socioeconomic	Family income, Parents' education
													Community	Public	Geographical context
	88	Mothers' sense of coherence and their adolescent children's oral health status and behaviours	Freire M, Hardy R, Sheiham A.	Community Dent Health. 2002 Mar;19(1):24-31.		Community Dent Health	2002					Abstract Objective: To investigate the relationship between mothers' sense of coherence (SOC) and their adolescent children's oral health. SOC is the central construct of the salutogenesis model of health, which seeks to explain factors that promote health. Method: A cross-sectional study was conducted in Goiânia-GO, Brazil, on 664 15-year-old children randomly selected from schools, and their mo…	Individual	Biological	Sex, Gingival status, Visible plaque	Demographics, Dental problems, Oral characteristics	3 factor	Multiple logistic regression and polytomous ordered regression
														Health behavior	Oral hygiene, Brushing frequency, Sugar consumption, Use of dental care, School performance, Sports activity	Oral hygiene, Diet, Dental care related behavior, Habits
													Family	F Behavior	Sense of coherence of mothers, Regular dental visit, Family health behavior
11922408					Freire M			2002-04-02						F Socioeconomic	Lower socioeconomic groups
													Community	Public	Community water fluoridation
30620931	89	Halitosis: prevalence and association with oral etiological factors in children and adolescents	Guedes CC, Bussadori SK, Weber R, Motta LJ, Costa da Mota AC, Amancio OMS.	J Breath Res. 2019 Mar 1;13(2):026002. doi: 10.1088/1752-7163/aafc6f.	Guedes CC	J Breath Res	2019	2019-01-09			10.1088/1752-7163/aafc6f	Abstract Halitosis is a condition that can have negative social impacts. Although common, its prevalence and associated etiological factors have been studied little in the child/adolescent population. The aim of the present study was to associate the occurrence of halitosis with oral etiological factors in children aged 6-12 years. A cross-sectional study was conducted with 150 male and female ch…	Related to factors associated with Halitosis (bad breath), also 6-12 years old children, not adolescents.
30408210	90	Changes in dental anxiety among 15- to 21-year-olds. A 2-year longitudinal analysis based on the Tromsø study: Fit futures	Nermo H, Willumsen T, Johnsen JK.	Community Dent Oral Epidemiol. 2019 Apr;47(2):127-133. doi: 10.1111/cdoe.12434. Epub 2018 Nov 8.	Nermo H	Community Dent Oral Epidemiol	2019	2018-11-09			10.1111/cdoe.12434	Abstract Objective: Identify predictive variables related to the development and continuation of high dental anxiety among young people over 2 years and assess differences between youth experiencing increased, decreased or unchanged dental anxiety scores over time. Methods: An observational panel study of 15- to 21-year-old people in Tromsø and Balsfjord region followed students from their first …	Individual	Biological	Sex, Past history of untreated caries	Demographics, Dental problems	1 factor	Logistic regression + Wilcoxon signed‐rank tests and Kruskal‐Wallis tests
														Health behavior	Oral hygiene	Oral hygiene
														Psychological	Dental anxiety, Fear of pain, Emotional state, Self-care	Stressors, Perceptions
21085797	91	Dental caries profile in Monte Negro, Amazonian state of Rondônia, Brazil, in 2008	Bastos RS, Silva RP, Maia-Junior AF, Carvalho FS, Merlini S, Caldana ML, Lauris JR, Bastos JR.	J Appl Oral Sci. 2010 Sep-Oct;18(5):437-41. doi: 10.1590/s1678-77572010000500002.	Bastos RS	J Appl Oral Sci	2010	2010-11-19	PMC4246372		10.1590/s1678-77572010000500002	Abstract Objective: This epidemiological survey assessed the dental caries profile in Monte Negro, a small town in the Amazonian state of Rondônia, Brazil, and its relationship with the northern region, national and global goals for oral health in the years 2000 and 2020. Material and methods: The groups randomly examined were composed of individuals aged 5, 12, 15 to 19, 35 to 44, 65 to 74 years…	Not specific to adolescents.
10736657	92	Cariogenic oral flora and its relation to dental caries	Llena-Puy MC, Montañana-Llorens C, Forner-Navarro L.	ASDC J Dent Child. 2000 Jan-Feb;67(1):42-6, 9.	Llena-Puy MC	ASDC J Dent Child	2000	2000-03-29				Abstract Many attempts have been made to establish the risk profile of dental caries; however, no diagnostic procedures are yet available to reliably predict such risk particularly among the pediatric and adolescent population. Age of subject, a history of caries affecting the primary dentition, the prevalence of Streptococcus mutans, pH values, salivary flow, and the frequency and amount of suga…	Individual	Biological	Oral Bacteria, High levels of S. mutans and lactobacilli, Salivary flow rate, Low buffering capacity, Reduced pH	Oral characteristics	1 factor	Nonparametric test
34238008	93	Oral manifestations of eating disorders in adolescent patients. A review	Monda M, Costacurta M, Maffei L, Docimo R.	Eur J Paediatr Dent. 2021 Jun;22(2):155-158. doi: 10.23804/ejpd.2021.22.02.13.	Monda M	Eur J Paediatr Dent	2021	2021-07-09			10.23804/ejpd.2021.22.02.13	Abstract Aim: Eating disorders (ED) are a group of psychopathological disorders that affect the patient's relationship with food and his own body and that are manifested mainly in adolescence and in young-adult age. ED include anorexia nervosa (AN), bulimia nervosa (BN) and other eating disorders as classified in the DMS-V. ED can result in several oral and dental manifestations that often occur …	Individual	Biological	Eating Disorder	General health condition	1 factor	Literature review
29297562	94	Are Maternal Factors Predictors for Early Childhood Caries? Results from a Cohort in Southern Brazil	Pinto GDS, Azevedo MS, Goettems ML, Correa MB, Pinheiro RT, Demarco FF.	Braz Dent J. 2017 May-Jun;28(3):391-397. doi: 10.1590/0103-6440201601047.	Pinto GDS	Braz Dent J	2017	2018-01-04			10.1590/0103-6440201601047	Abstract This study aimed to determine the influence of maternal factors on the early development of dental caries in Brazilian preschoolers. This cross-sectional study was nested in a cohort of adolescent mothers. The current wave was performed when the children were aged 24 to 42 months. The questionnaire-based survey targeted adolescent mothers and included demographic and socioeconomic variab…	Target is Children, not adolescents.
	95	Is there an Appalachian disparity in dental caries in Pennsylvania schoolchildren?	Polk DE, Kim S, Manz M, Weyant RJ.	Community Dent Oral Epidemiol. 2015 Feb;43(1):24-32. doi: 10.1111/cdoe.12135. Epub 2014 Dec 3.		Community Dent Oral Epidemiol	2015					Abstract Objectives: To determine whether there is an Appalachian disparity in caries prevalence or extent in children living in Pennsylvania. Methods: We conducted a cross-sectional clinical assessment of caries in a sample representing 1st, 3rd, 9th, and 11th grade students across Pennsylvania. We used logistic regression and zero-inflated negative binomial regression controlling for age to exa…	Individual	Biological	Age	Demographics	3 factor	Logistic regression and zero-inflated negative binomial regression
													Family	F Demographics	Racial/ethnic groups
														F Socioeconomic	Parents' education, Lower socioeconomic groups
25470650					Polk DE			2014-12-04	PMC4443436	NIHMS672566	10.1111/cdoe.12135		Community	Public	Geographical context
	96	Trajectories of dental anxiety in a birth cohort	Thomson WM, Broadbent JM, Locker D, Poulton R.	Community Dent Oral Epidemiol. 2009 Jun;37(3):209-19. doi: 10.1111/j.1600-0528.2009.00473.x.		Community Dent Oral Epidemiol	2009					Abstract Objective: To examine predictors of dental anxiety trajectories in a longitudinal study of New Zealanders. Methods: Prospective study of a complete birth cohort born in 1972/73 in Dunedin, New Zealand, with dental anxiety scale (DAS) scores and dental utilization determined at ages 15, 18, 26 and 32 years. Personality traits were assessed at a superfactor and (more fine-grained) subscale…	Individual	Biological	Age, Sex	Demographics	2 factor	Trajectory analysis
19508269					Thomson WM			2009-06-11	PMC2817941	NIHMS173279	10.1111/j.1600-0528.2009.00473.x			Psychological	Dental anxiety, Emotional state	Stressors
													Family	F Behavior	Regular dental visit
31387657	97	Association of dietary habits with restorative dental treatment need and BMI among Finnish conscripts: a cross-sectional epidemiological study	Tanner T, Moilanen P, Päkkilä J, Patinen P, Tjäderhane L, Anttonen V.	Public Health Nutr. 2019 Nov;22(16):3009-3016. doi: 10.1017/S1368980019001873. Epub 2019 Aug 7.	Tanner T	Public Health Nutr	2019	2019-08-08			10.1017/S1368980019001873	Abstract Objective: Processed foods and fatty, sugary snacking products, such as fizzy drinks and desserts, have become more popular, causing a desire to replace meals with snacks worldwide. High-sugar and fat-rich food components have been reported to be associated with increased level of dental caries as well as underweight and overweight. The aim of the present cross-sectional population-based…	Not related to adolescents.
17362627	98	Filipino child health in the United States: do health and health care disparities exist?	Javier JR, Huffman LC, Mendoza FS.	Prev Chronic Dis. 2007 Apr;4(2):A36. Epub 2007 Mar 15.	Javier JR	Prev Chronic Dis	2007	2007-03-17	PMC1893134			Abstract Introduction: Filipinos are the second largest Asian subgroup in the United States, but few studies have examined health and health care disparities in Filipino children. The objectives of this review are 1) to appraise current knowledge of Filipino children's health and health care and 2) to present the implications of these findings for research, clinical care, and policy. Methods: We …	Family	F Behavior	Parental dental anxiety, Health values, Regular dental visit, Family support		1 factor	Literature review
														F Demographics	Racial/ethnic groups
														F Socioeconomic	Social support, Access to dental care, Access to dental insurance
30840498	99	Role of taste perception in white spot lesion formation during orthodontic treatment	Alanzi A, Velissariou M, Al-Melh MA, Ferguson D, Kavvadia K.	Angle Orthod. 2019 Jul;89(4):624-629. doi: 10.2319/091918-680.1. Epub 2019 Mar 6.	Alanzi A	Angle Orthod	2019	2019-03-07	PMC8117198		10.2319/091918-680.1	Abstract Objectives: To investigate the role of individual's taste sensitivity using 6-n-propylthiouracil (PROP) in the development of white spot lesions (WSLs) in adolescent orthodontic patients. Materials and methods: 44 healthy adolescents, aged 12 to 16 years old, who were in fixed-appliance orthodontic treatment for at least 6 months, consented to participate in this cross-sectional study. D…	Not related to dental caries.
29342369	100	Added Sugar Consumption and Chronic Oral Disease Burden among Adolescents in Brazil	Carmo CDS, Ribeiro MRC, Teixeira JXP, Alves CMC, Franco MM, França AKTC, Benatti BB, Cunha-Cruz J, Ribeiro CCC.	J Dent Res. 2018 May;97(5):508-514. doi: 10.1177/0022034517745326. Epub 2018 Jan 17.	Carmo CDS	J Dent Res	2018	2018-01-18			10.1177/0022034517745326	Abstract Chronic oral diseases are rarely studied together, especially with an emphasis on their common risk factors. This study examined the association of added sugar consumption on "chronic oral disease burden" among adolescents, with consideration of obesity and systemic inflammation pathways through structural equation modeling. A cross-sectional study was conducted of a complex random sampl…	Individual	Biological	Sex, Obesity, BMI, Visible plaque, Gingival status	Demographics, General health condition, Body composition, Oral characteristics, Dental problems	2 factor	Structural equation modeling
														Health behavior	Brushing frequency, Dental floss, Sugar consumption	Oral hygiene, Diet
													Family	F Socioeconomic	Parents' education (mother), Family income, Lower socioeconomic groups
23301235	101	Oral health knowledge, attitude and practices of a 15-year-old adolescent population in Southern India and their social determinants	Gupta T, Sequeira P, Acharya S.	Oral Health Prev Dent. 2012;10(4):345-54.	Gupta T	Oral Health Prev Dent	2012	2013-01-10				Abstract Purpose: To assess the oral health knowledge, attitude and practices of 15-year-old schoolchildren in Udupi Taluk, Southern India and to identify their social determinants. Materials and methods: In this cross-sectional study, the sample was selected using stratified cluster random sampling. A self-administered questionnaire was filled out by the participants and evaluated using bivariat…	Individual	Biological	Tooth pain, Gingival status	Dental problems	3 factor	Bivariate and multivariate analysis
														Health behavior	Oral hygiene, Brushing frequency, Dental floss, Topical fluoride exposure, Sugar consumption, Health literacy	Oral hygiene, Diet, Dental care related behavior
													Family	F Behavior	Regular dental visit
													Community	Public	Geographical context
														School	Type of school
2130168	102	Prevalences of malocclusions and dental caries in molars in female adolescents	Yasuda Y, Takada K, Yasuda Y, Kitai N, Kuriyama R, Sakuda M, Hirase E, Kitaguchi T, Sakamoto M.	J Osaka Univ Dent Sch. 1990 Dec;30:139-47.	Yasuda Y	J Osaka Univ Dent Sch	1990	1990-12-01				Abstract Prevalences of malocclusions and dental caries in molars were investigated on a database of high school students collected between 1977 and 1986. A total of 6,665 schoolgirls were evaluated. The proportions of 54.1% in the seventh grade and 56.6% in the tenth grade students were judged as having malocclusions. The prevalences of dental caries for the lower first and the second molars wer…	Individual	Biological	Age, Malocclusion	Demographics, Tooth structure	1 factor	Data analysis
19024200	103	The relationship of caries with oral hygiene status and extra-oral risk factors	ur Rehman MM, Mahmood N, ur Rehman B.	J Ayub Med Coll Abbottabad. 2008 Jan-Mar;20(1):103-8.	ur Rehman MM	J Ayub Med Coll Abbottabad	2008	2008-11-26				Abstract Background: Dental caries is a lifetime disease, with highest priority risk group between 11-14 years of age group. Environmental factors such as culture, socioeconomic status, life style and dietary pattern can have a greater impact on caries-resistance or development. The present study was performed to evaluate the relationship between dental caries, oral hygiene status and risk factor…	Individual	Biological	Sex (female)	Demographics	2 factor	Chisquare test and student t-test
														Health behavior	Sugar consumption, Snacking frequency, Oral hygiene, Brushing frequency, Dental floss, Topical fluoride exposure	Diet, Oral hygiene
													Family	F Socioeconomic	Lower socioeconomic groups, Family income, Employment
32413175	104	Oral health literacy, sociodemographic, family, and clinical predictors of dental visits among Brazilian early adolescents	Neves ÉTB, Lima LCM, Dutra LDC, Gomes MC, Siqueira MBLD, Paiva SM, Ferreira FM, Granville-Garcia AF.	Int J Paediatr Dent. 2021 Mar;31(2):204-211. doi: 10.1111/ipd.12660. Epub 2020 May 29.	Neves ÉTB	Int J Paediatr Dent	2021	2020-05-16			10.1111/ipd.12660	Abstract Background: The prevalence of dental caries is high in adolescents worldwide, and a large percentage have never been to a dentist or have not had regular dental appointments. Aim: To evaluate the influence of oral health literacy and sociodemographic, clinical, and family factors on dental visits among early adolescents. Design: A cross-sectional study was conducted with 740 12-year-old …	Individual	Biological	Sex, Tooth pain	Demographics, Dental problems	2 factor	Robust Poisson regression
														Health behavior	Health literacy	Dental care related behavior
														Psychological	Self-evaluation of dental care need	Perceptions
													Family	F Demographics	Parents' age, Racial/ethnic groups, Family cohesion, Family adaptability, Household composition
														F Behavior	Regular dental visit
														F Socioeconomic	Parents' education (mother), Lower socioeconomic groups
32519237	105	Higher sugar intake is associated with periodontal disease in adolescents	Moreira ARO, Batista RFL, Ladeira LLC, Thomaz EBAF, Alves CMC, Saraiva MC, Silva AAM, Brondani MA, Ribeiro CCC.	Clin Oral Investig. 2021 Mar;25(3):983-991. doi: 10.1007/s00784-020-03387-1. Epub 2020 Jun 9.	Moreira ARO	Clin Oral Investig	2021	2020-06-11			10.1007/s00784-020-03387-1	Abstract Objectives: Analyze the association between higher added sugar exposure and periodontal disease in adolescents (18-19 years old). Materials and methods: This was a cross-sectional study nested to RPS Cohorts Consortium, São Luís, Brazil (n = 2515). The exposure was percentage of daily calories from added sugar (≥ 10%), estimated from a quantitative food frequency. The outcome was periodo…	Individual	Biological	Sex, BMI, Obesity, Gingival status, Visible plaque	Demographics, Body composition, General health condition, Dental problems, Oral characteristics	2 factor	Multinomial logistic regression + zero-inflated Poisson regression.
														Health behavior	Sugar consumption, Smoking, Alcohol use	Diet, Habits
													Family	F Behavior	Regular dental visit
														F Socioeconomic	Family income
26123637	106	Bite-force difference among obese adolescents in central Taiwan	Sun KT, Chen SC, Li YF, Chiang HH, Tsai HH, Li CY, Tu MG.	J Formos Med Assoc. 2016 Jun;115(6):404-10. doi: 10.1016/j.jfma.2015.05.007. Epub 2015 Jun 27.	Sun KT	J Formos Med Assoc	2016	2015-07-01			10.1016/j.jfma.2015.05.007	Abstract Background/purpose: Maximal bite force of the jaw can cause thorough food chewing and result in good digestion. Bite force is related to the health of the masticatory muscles. Muscle force is frequently affected by obesity in adolescence, however, little is known about how obesity influences the maximum bite force and the difference between genders. Methods: Five hundred and seventy-seve…	Not related to dental caries.
20446101	107	PCR detection of Streptococcus mutans and Aggregatibacter actinomycetemcomitans in dental plaque samples from Haitian adolescents	Psoter WJ, Ge Y, Russell SL, Chen Z, Katz RV, Jean-Charles G, Li Y.	Clin Oral Investig. 2011 Aug;15(4):461-9. doi: 10.1007/s00784-010-0413-y. Epub 2010 May 6.	Psoter WJ	Clin Oral Investig	2011	2010-05-07	PMC4361013	NIHMS386870	10.1007/s00784-010-0413-y	Abstract Streptococcus mutans and Aggregatibacter actinomycetemcomitans are oral pathogens associated with dental caries and periodontitis, respectively. The aim of this study was to determine the colonization of these two microorganisms in the dental plaque of a group of Haitian adolescents using two different polymerase chain reaction (PCR) methods, standard PCR, and quantitative real-time PCR …	Not related to dental caries.
10464989	108	The dental caries status of Scottish adolescents reported to be regular attenders. Initial results from a primary dental care based research network	Deery C, Fyffe HE, Nuttall NM, Nugent ZJ, Pitts NB.	Br Dent J. 1999 Jul 24;187(2):95-100. doi: 10.1038/sj.bdj.4800212.	Deery C	Br Dent J	1999	1999-08-28			10.1038/sj.bdj.4800212	Abstract Aim: To investigate the caries status of, and the delivery of care to, a group of regularly attending adolescent dental patients. To conduct research in primary dental care. A subsidiary aim was to compare the caries status of this sample to population samples. Setting: General dental practices across Scotland. Design: A 3-year cohort study. Subjects: 41 volunteer general dental practiti…	Family	F Socioeconomic	Lower socioeconomic groups, Access to dental care (Care index)		1 factor	Kappa statistic
25816532	109	Oral health status and oral impacts on quality of life in early adolescent cleft patients	Pisek A, Pitiphat W, Chowchuen B, Pradubwong S.	J Med Assoc Thai. 2014 Oct;97 Suppl 10:S7-16.	Pisek A	J Med Assoc Thai	2014	2015-03-31				Abstract Objective: To determine the levels of dental caries, periodontal disease and oral health-related quality of life in children with cleft lip and/or cleft palate compared to non-cleft controls. Material and method: This cross-sectional study was conducted in Khon Kaen, Thailand. Subjects included 68 oral cleft and 118 non-cleft individuals aged 10-14 years, who were interviewed using the C…	Individual	Biological	Gingival status, Genetic (Cleft patients)	Dental problems, General health condition	1 factor	Chi-square test
														Health behavior	Oral hygiene	Oral hygiene
														Psychological	Oral health quality of life	Perceptions
	110	Anticaries Efficacy of Liquorice Lollipop: An ex vivo Study	Krishnakumar G, Gaviappa D, Guruswamy S.	J Contemp Dent Pract. 2018 Aug 1;19(8):937-942.		J Contemp Dent Pract	2018					Abstract Aims: To investigate the anti-bacterial efficacy of liquorice lollipop and also to investigate the remineralizing potential of the extract. Materials and methods: An interventional study was carried out on 20 volunteers aged between 18 and 21 years. Antibacterial efficacy was investigated by evaluating the bacterial counts of salivary Streptococcus mutans and Lactobacilli before and afte…	Individual	Biological	High levels of S. mutans and lactobacilli	Oral characteristics	1 factor
30150493					Krishnakumar G			2018-08-29						Health behavior	Testing interventions (Liquorice lollipop)	Diet
23889610	111	Factors associated with surface-level caries incidence in children aged 9 to 13: the Iowa Fluoride Study	Broffitt B, Levy SM, Warren J, Cavanaugh JE.	J Public Health Dent. 2013 Fall;73(4):304-10. doi: 10.1111/jphd.12028. Epub 2013 Jul 26.	Broffitt B	J Public Health Dent	2013	2013-07-30	PMC5534239	NIHMS885860	10.1111/jphd.12028	Abstract Objective: As dental caries can progress throughout a person's lifetime, understanding caries risk factors unique to specific life phases is important. This study aims to assess caries incidence and risk factors for young adolescents. Methods: Participants in the longitudinal Iowa Fluoride Study were assessed for dental caries at approximately age 9 and again at age 13. These participant…	Individual	Health behavior	Brushing frequency, Topical fluoride exposure, Sugar consumption, Daily water consumption	Oral hygiene, Diet	3 factor	Mixed effects logistic regression
													Family	F Socioeconomic	Family income, Parents' education (mother)
													Community	Public	Community water fluoridation
	112	Influence of socioeconomic status on the relationship between locus of control and oral health	Acharya S, Pentapati KC, Singh S.	Oral Health Prev Dent. 2011;9(1):9-16.		Oral Health Prev Dent	2011					Abstract The objectives of this study were to assess the relationship between Locus of Control (LoC) and oral health among a group of rural adolescent school children and to examine the influence of socioeconomic status (SES) on the association between health, LoC and oral health status. A total of 318 children 15 years of age from a public and private school formed the study population. The chil…	Individual	Biological	Sex (female)	Demographics	3 factor	T tests and correlation analysis + Hierarchical multiple regression
														Health behavior	Oral hygiene	Oral hygiene
														Psychological	Sense of coherence of adolescents (Locus of control)	Perceptions
													Family	F Socioeconomic	Lower socioeconomic groups
21594202					Acharya S			2011-05-20					Community	School	Type of school
29482676	113	Oral Health and Its Effect on the Academic Performance of Children and Adolescents	Ribeiro APD, Almeida RF, Medonca JGA, Leal SC.	Pediatr Dent. 2018 Jan 1;40(1):12-17.	Ribeiro APD	Pediatr Dent	2018	2018-02-28				Abstract Purpose: The purpose of this systematic review was to verify whether child and adolescent oral health affected academic performance. Methods: A literature search conducted in March 2017 on PubMed, Lilacs, Web of Science, and Scopus databases identified 2,009 papers, six of which were included in the final review. Quality appraisal and risk of bias were evaluated using the quality assessm…	Individual	Biological	Past history of untreated caries, Traumatic dental injury, Tooth pain (Need of immediate dental care)	Dental problems	2 factor	Systematic literature review
														Health behavior	School performance, School absenteeism	Dental care related behavior
													Family	F Socioeconomic	Lower socioeconomic groups
31155729	114	Training High School Student "Citizen Scientists" to Document School Water Access: A Feasibility Study	Walkinshaw LP, Hecht C, Patel A, Podrabsky M.	J Sch Health. 2019 Aug;89(8):653-661. doi: 10.1111/josh.12790. Epub 2019 Jun 3.	Walkinshaw LP	J Sch Health	2019	2019-06-04			10.1111/josh.12790	Abstract Background: Youth water consumption is inadequate. Increasing adolescent water consumption could support decreased dental caries and body mass index (BMI). Most schools are required to provide free, potable water. However, there is evidence that schools' self-reported compliance data overestimate access to water in schools. We tested the feasibility of using student citizen scientists to…	Not studying dental caries.
26597279	115	A qualitative study of the views of adolescents on their caries risk and prevention behaviours	Hall-Scullin E, Goldthorpe J, Milsom K, Tickle M.	BMC Oral Health. 2015 Nov 10;15:141. doi: 10.1186/s12903-015-0128-1.	Hall-Scullin E	BMC Oral Health	2015	2015-11-25	PMC4655499		10.1186/s12903-015-0128-1	Abstract Background: The purpose of this study was to explore the attitudes and beliefs of adolescents towards dental caries and their use or non-use of caries prevention regimens. Methods: Adolescents aged 16 years from four state-funded secondary schools in North West of England (n = 19). Purposive sampling strategically selected participants with characteristics to inform the study aims (gende…	Individual	Biological	Sex	Demographics	3 factor	Semi-structured interviews
														Health behavior	Healthy diet, Sugar consumption,Oral hygiene, Brushing frequency, Health literacy	Diet, Oral hygiene, Dental care related behavior
														Psychological	Self-esteem, Self-efficacy, Self-evaluation of dental care need, Peers influence	Perceptions
													Family	F Behavior	Family health behavior, Lifestyle, Family support
														F Socioeconomic	Social support
													Community	School	School’s oral health programs
34259430	116	Oral Health Status and Associated Factors in a Stratified Cluster Sample of Marginalized Palestinian Schools: A Cross-sectional Study	Kateeb E, Hamdan M, Fisher J.	Oral Health Prev Dent. 2021 Jan 7;19(1):373-381. doi: 10.3290/j.ohpd.b1694115.	Kateeb E	Oral Health Prev Dent	2021	2021-07-14			10.3290/j.ohpd.b1694115	Abstract Purpose: To assess factors related to the prevalence of dental caries among adolescent schoolchildren attending marginalised schools in the West Bank area of Palestine. Materials and methods: A cross-sectional study was conducted in schools participating in the School Support Program (SSP). Fifty schools identified as marginalised by the SSP were stratified by district, student gender an…	Individual	Biological	Age, Sex, BMI, Gingival status, Visible plaque	Demographics, Body composition, Dental problems, Oral characteristics	2 factor	Bivariate analysis, Pearson correlation, t-test, ANOVA, Multivariable linear regression
														Health behavior	Healthy diet, Sugar consumption, Oral hygiene, Brushing frequency, Dental floss	Diet, Oral hygiene
													Family	F Behavior	Regular dental visit
														F Socioeconomic	Access to dental care, Employment, Parents' education (mother)
	117	Impact of School-Based Oral Health Education on Vietnamese Adolescents: A 6-Month Study	Nguyen VTN, Zaitsu T, Oshiro A, Tran TT, Nguyen YHT, Kawaguchi Y, Aida J.	Int J Environ Res Public Health. 2021 Mar 8;18(5):2715. doi: 10.3390/ijerph18052715.		Int J Environ Res Public Health	2021					Abstract We have evaluated the impact of a school-based intervention on oral health knowledge, behaviours, and oral health status of adolescents in Vietnam. This 6-month study included 462 adolescents aged 12 years from four selected schools in Hue City, Vietnam. The intervention group received a 15-min lecture by a dentist and hands-on session on mouth observation and toothbrushing skills. The c…	Individual	Biological	Gingival status, Visible plaque	Dental problems, Oral characteristics	3 factor	Paired t-tests + difference-in-difference (DiD) analysis (for effect of intervention)
														Health behavior	Health literacy, Brushing frequency, Topical fluoride exposure, Sugar consumption	Dental care related behavior, Oral hygiene, Diet
													Family	F Behavior	Regular dental visit
33800242					Nguyen VTN			2021-04-03	PMC7967445		10.3390/ijerph18052715		Community	School	School's oral health programs
15971731	118	Oral health practices among adolescents: a study from family practice clinics in Israel	Knishkowy B, Sgan-Cohen HD.	Int J Adolesc Med Health. 2005 Apr-Jun;17(2):99-104. doi: 10.1515/ijamh.2005.17.2.99.	Knishkowy B	Int J Adolesc Med Health	2005	2005-06-24			10.1515/ijamh.2005.17.2.99	Abstract Dental caries and periodontal disease are highly prevalent among adolescents. Preventive dental visits and proper oral health practices effectively reduce the occurrence of these entities. The objective of this study was to determine the rates of tooth brushing, flossing, and visits to dentists and hygienists among Israeli adolescents in a family practice setting. One hundred and eighty-…	Studyng rates of oral health practices, not their relation to dental caries.
28561551	119	Sugar before bed: a simple dietary risk factor for caries experience	Goodwin M, Patel DK, Vyas A, Khan AJ, McGrady MG, Boothman N, Pretty IA.	Community Dent Health. 2017 Mar;34(1):8-13. doi: 10.1922/CDH_3926Goodwin06.	Goodwin M	Community Dent Health	2017	2017-06-01			10.1922/CDH_3926Goodwin06	Abstract Clinical care pathways have placed renewed emphasis on caries risk assessment and the ability to predict and prevent further disease. With diet considered a key factor in the development of caries, the level of caries risk posed by dietary habits, such as the frequency of intake and timing of free sugars is questioned. Objective: To identify reliable and simple dietary risk factors for c…	Individual	Biological	Age, Sex	Demographics	2 factor	Logistic regression analysis
														Health behavior	Sugar consumption, Food/drinks after bedtime, Frequency of snacking, Brushing frequency	Diet, Oral hygiene
													Community	Public	Community water fluoridation
26486730	120	Planning oral health care using the sociodental approach and the index of family living conditions: a cross-sectional study in Brazilian adolescents	Alves FN, de Andrade CL, Vettore MV.	BMC Res Notes. 2015 Oct 20;8:588. doi: 10.1186/s13104-015-1564-3.	Alves FN	BMC Res Notes	2015	2015-10-22	PMC4618128		10.1186/s13104-015-1564-3	Abstract Background: Oral health care needs assessment is frequently restricted to clinical measures. Combining normative assessment, behavioural propensity, oral health-related quality of life and information of family living conditions may provide a better comprehensive approach of adolescent's oral health needs assessment. The aim of this study was to compare normative methods of dental caries…	Individual	Psychological	Oral health quality of life		2 factor	Chi-square test
													Family	F Socioeconomic	Standard of living index
28642521	121	Knowledge of and attitudes to sports drinks of adolescents living in South Wales, UK	Fairchild RM, Broughton D, Morgan MZ.	Br Dent J. 2017 Jun 23;222(12):931-935. doi: 10.1038/sj.bdj.2017.542.	Fairchild RM	Br Dent J	2017	2017-06-24			10.1038/sj.bdj.2017.542	Abstract Background The UK sports drinks market has a turnover in excess of £200 million. Adolescents consume 15.6% of total energy as free sugars, much higher than the recommended 5%. Sugar sweetened beverages, including sports drinks, account for 30% of total free sugar intake for those aged 11-18 years.Objective To investigate children's knowledge and attitudes surrounding sports drinks.Method…	Individual	Health behavior	Sugar consumption, Health literacy	Diet, Dental care related behavior	1 factor	Frequency distributions and chi-squared test
28841033	122	Exploring the impact of malocclusion and dentofacial anomalies on the occurrence of traumatic dental injuries in adolescents	Kramer PF, Pereira LM, Ilha MC, Borges TS, Freitas MPM, Feldens CA.	Angle Orthod. 2017 Nov;87(6):816-823. doi: 10.2319/041417-258.1. Epub 2017 Aug 25.	Kramer PF	Angle Orthod	2017	2017-08-26	PMC8317562		10.2319/041417-258.1	Abstract Objective: To investigate the association between malocclusion/dentofacial anomalies and traumatic dental injuries (TDI) in adolescents. Materials and methods: The sample of this cross-sectional study comprised 509 adolescents aged 11 to 14 years enrolled at public schools in the city of Osório, southern Brazil. Parents answered a structured questionnaire addressing demographic and socio…	Individual	Biological	Traumatic dental injury, Malocclusion	Dental problems, Tooth structure	1 factor	Poisson regression with robust variance
	123	Inequalities of caries experience in Nevada youth expressed by DMFT index vs. Significant Caries Index (SiC) over time	Ditmyer M, Dounis G, Mobley C, Schwarz E.	BMC Oral Health. 2011 Apr 5;11:12. doi: 10.1186/1472-6831-11-12.		BMC Oral Health	2011					Abstract Background: With the increasingly polarized distribution of dental caries among children and adolescents, the usual DMFT measure has become a less meaningful population descriptor. To re-focus on identifying the high caries prevalence group the Significant Caries Index (SiC) was created. The aims of this study were to analyze the prevalence and severity of dental caries in Nevada youth o…	Individual	Biological	Age, Sex (female)	Demographics	3 factor	Logistic regression
													Family	F Demographics	Racial/ethnic groups
														F Socioeconomic	Access to dental insurance
21466692					Ditmyer M			2011-04-07	PMC3082236		10.1186/1472-6831-11-12		Community	Public	Community water fluoridation
29318386	124	The effect of dental treatment on oral health-related quality of life in adolescents	Brondani B, Emmanuelli B, Alves LS, Soares CJ, Ardenghi TM.	Clin Oral Investig. 2018 Jul;22(6):2291-2297. doi: 10.1007/s00784-017-2328-3. Epub 2018 Jan 9.	Brondani B	Clin Oral Investig	2018	2018-01-11			10.1007/s00784-017-2328-3	Abstract Objectives: The objective of the study is to assess the effect of dental treatment on the oral health-related quality of life (OHRQoL) of adolescents from a city in South Brazil. Materials and methods: This longitudinal study included 129 adolescents aged 10 to 15 years who received dental caries treatment in a university clinic in Santa Maria, Brazil. The OHRQoL was measured using the B…	Individual	Psychological	Oral health quality of life, Self-esteem	Perceptions	1 factor	Paired t tests.
27253143	125	Maternal care influence on children's caries prevalence in southern Brazil	Pinto Gdos S, Hartwig AD, Elias R, Azevedo MS, Goettems ML, Correa MB, Demarco FF.	Braz Oral Res. 2016 May 31;30(1):S1806-83242016000100262. doi: 10.1590/1807-3107BOR-2016.vol30.0070.	Pinto Gdos S	Braz Oral Res	2016	2016-06-03			10.1590/1807-3107BOR-2016.vol30.0070	Abstract This study aimed to investigate the influence of specific maternal-factors on caries prevalence in offspring. This cross sectional study was conducted in Pelotas, Brazil nested in a cohort of adolescent mothers with children aged 24-42 months. A questionnaire was administered to collect information in relationship to socio-economic, demographic, and behavioral maternal variables. The out…	Related to 42 months children.
32716571	126	Relationship between gingival bleeding and associated factors with reports of verbal bullying in adolescents	Baldo Moraes R, Knorst JK, Brondani B, Baldo Marques B, de Sousa Reis M, Henriqson D, Ardenghi TM.	J Periodontol. 2021 Feb;92(2):225-233. doi: 10.1002/JPER.19-0745. Epub 2020 Aug 11.	Baldo Moraes R	J Periodontol	2021	2020-07-28			10.1002/JPER.19-0745	Abstract Background: Dentofacial features are related to increased bullying episodes in young people. The aim of this study was to assess the association between gingival bleeding and reports of verbal bullying among adolescents. Methods: This is a cross-sectional study conducted with a representative sample of 608 12-year-old adolescents from southern Brazil. The occurrence of verbal bullying wa…	Not related to dental caries.
6937284	127	Oral health of adolescent and adult Australian aborigines	Schamschula RG, Cooper MH, Wright MC, Agus HM, Un PS.	Community Dent Oral Epidemiol. 1980 Oct;8(7):370-4. doi: 10.1111/j.1600-0528.1980.tb01310.x.	Schamschula RG	Community Dent Oral Epidemiol	1980	1980-10-01			10.1111/j.1600-0528.1980.tb01310.x	Abstract A pilot survey of oral health included 83 adolescent and adult Aborigines (41 M, 42 F, range 16--70 years, mean age 37.3 years), resident in fringe settlements around the far western New South Wales towns of Brewarrina and Walgett (fluoride in water less than or equal to 0.02--0.26 parts/10(6)). Dental caries prevalence (mean DIMFT per person) increased from 17.1 at 20 years to 10.7 at 3…	Trends of dental problems in adulthood.
	128	Structuring adolescent's oral health effects on labour market entry in a cohort study	Ortiz FR, Ardenghi TM, Maroneze MC, Paiva SM, Pordeus IA.	Int J Paediatr Dent. 2021 Mar;31(2):262-269. doi: 10.1111/ipd.12729. Epub 2020 Oct 7.		Int J Paediatr Dent	2021					Abstract Aim: To evaluate the influence of the oral conditions and oral health-related quality of life (OHRQoL) on the entry of adolescents on labour. Design: This cohort study was performed in southern Brazil, within a random sample of 12-year-old adolescents (n = 1134). Oral health (dental caries, malocclusion, and toothache), OHRQoL (Child Perceptions Questionnaire 11-14), demographic factors,…	Individual	Biological	Sex, Tooth pain	Demographics, Dental problems	2 factor	Path analysis using the Structural Equation Modeling (SEM)
														Health behavior	Employment outcome, School performance	Dental care related behavior
														Psychological	Oral health quality of life	Perceptions
32969545					Ortiz FR			2020-09-24			10.1111/ipd.12729		Family	F Socioeconomic	Family income, Parents' education (mother)
30710462	129	Cross-cultural adaptation and psychometric properties of the Indonesia version of the self-efficacy oral health questionnaire for adolescents	Rachmawati YL, Maharani DA, Oho T.	Int J Paediatr Dent. 2019 May;29(3):345-351. doi: 10.1111/ipd.12472. Epub 2019 Feb 28.	Rachmawati YL	Int J Paediatr Dent	2019	2019-02-03			10.1111/ipd.12472	Abstract Background: Self-efficacy can be interpreted as a self-belief that one has successfully committed to a specific situation or maintained a specific behaviour. Aim: We aimed to test the reliability and validity of a cross-cultural adaptation of the self-efficacy oral health (SEOH) questionnaire in the Indonesian language among adolescents and to understand the diverse perspectives of oral …	Individual	Psychological	Self-efficacy	Perceptions	1 factor	Mann-Whitney U test
30184266	130	Perception of parents/caregivers on the oral health of children/adolescents with Down syndrome	Scalioni F, Carrada CF, Abreu L, Ribeiro RA, Paiva SM.	Spec Care Dentist. 2018 Nov;38(6):382-390. doi: 10.1111/scd.12321. Epub 2018 Sep 5.	Scalioni F	Spec Care Dentist	2018	2018-09-06			10.1111/scd.12321	Abstract Introduction: Oral health affects the general health of people with Down syndrome (DS), with repercussions on their ability to chew and to communicate. Objective: To evaluate the influence of sociodemographic characteristics and clinical indicators on the perceptions of parents/caregivers regarding the oral health of individuals with DS. Methods: Parents/caregivers completed a questionna…	Not related to factors of dental caries.
8817582	131	Food habits of mothers and children in two regions of Oman	Musaiger AO.	Nutr Health. 1996;11(1):29-48. doi: 10.1177/026010609601100103.	Musaiger AO	Nutr Health	1996	1996-01-01			10.1177/026010609601100103	Abstract Several rapid assessment surveys were carried out during the period 1988-1991 to determine the food habit of preschool children, adolescent girls and mothers in Muscat (the capital) and southern region in Oman. Data were collected from health centers, hospitals and households. There have been differences in dietary habits between the people in the two regions. These differences were more…	Related to food habits, not dental caries.
25477128	132	Flawed oral health of a non-smoking adolescent suggests smoking in adulthood	Saari AJ, Kentala J, Mattila KJ.	Eur J Public Health. 2015 Jun;25(3):491-4. doi: 10.1093/eurpub/cku201. Epub 2014 Dec 3.	Saari AJ	Eur J Public Health	2015	2014-12-06			10.1093/eurpub/cku201	Abstract Background: Smokers often have oral health problems. We studied whether poor oral health among non-smoking adolescents is connected to smoking behaviour in adulthood. Methods: We used an age cohort born in 1979 (n = 2582) taking part in annual oral health check-ups between the ages of 13 and 15. Self-reported non-smokers were used as the study population. As measures we used decayed, mis…	Individual	Health behavior	Becoming a smoker in adulthood	Habits	1 factor	Binary logistic regression
22531004	133	The PedsQL™ Oral Health Scale: feasibility, reliability and validity of the Brazilian Portuguese version	Bendo CB, Paiva SM, Viegas CM, Vale MP, Varni JW.	Health Qual Life Outcomes. 2012 Apr 24;10:42. doi: 10.1186/1477-7525-10-42.	Bendo CB	Health Qual Life Outcomes	2012	2012-04-26	PMC3425333		10.1186/1477-7525-10-42	Abstract Background: Oral and orofacial problems may cause a profound impact on children's oral health-related quality of life (OHRQoL) because of symptoms associated with these conditions that may influence the physical, psychological and social aspects of their daily life. The OHRQoL questionnaires found in the literature are very specific and are not able to measure the impact of oral health o…	Not related to factors contributing to dental caries.
282343	134	Enhanced anticaries action from drinking water containing 5 ppm fluoride	Englander HR, DePaola PF.	J Am Dent Assoc. 1979 Jan;98(1):35-9. doi: 10.14219/jada.archive.1979.0030.	Englander HR	J Am Dent Assoc	1979	1979-01-01			10.14219/jada.archive.1979.0030	Abstract Dental examinations were conducted on 1,878 adolescent schoolchildren native to seven US cities in five states, where the water was fluoride-deficient, fluoridated, or contained approximately 5 ppm of naturally occurring fluoride. Dental caries experience was considerably lower in all the communities with fluoridated water than in Boston, which had water deficient in fluoride, and ranged…	Community	Public	Geographical context (State level), Community water fluoridation		1 factor	Data analysis
6955122	135	Prevalence of dental caries and demands for services among Israeli kibbutz youth	Anaise JZ, Mann J.	Community Dent Oral Epidemiol. 1982 Jun;10(3):161-2. doi: 10.1111/j.1600-0528.1982.tb01343.x.	Anaise JZ	Community Dent Oral Epidemiol	1982	1982-06-01			10.1111/j.1600-0528.1982.tb01343.x	Abstract The purpose of the present study was to assembly information regarding caries prevalence among adolescent residents of kibbutzim in Israel. A total of 465 teenagers in 10 kibbutzim were examined for dental caries experienced. The DMFT figures derived in the study were almost double the values recorded for a comparable kibbitz age groups in the later 60's. Mean DMFT values were found to i…	Individual	Biological	Age	Demographics	2 factor	Data analysis
														Psychological	Fear of pain, Dental anxiety
													Family	F Behavior	Regular dental visit (Unmet dental care needs), Family health behavior
18725052	136	Health effects of soda drinking in adolescent girls in the United Arab Emirates	Mahmood M, Saleh A, Al-Alawi F, Ahmed F.	J Crit Care. 2008 Sep;23(3):434-40. doi: 10.1016/j.jcrc.2008.06.006.	Mahmood M	J Crit Care	2008	2008-08-30			10.1016/j.jcrc.2008.06.006	Abstract Background: There is a growing concern in the medical and scientific communities about the harmful effects associated with carbonated soft drinks. In several observational studies, intake of carbonated beverages was associated with reduced bone mass, decreased calcium level in the blood, and increased fracture risk. Soda drinks is a contributing factor in the prevalence and incidence of …	Individual	Health behavior	Sugar consumption (Soda drinks)	Diet	1 factor	Chi-square test
26430926	137	Pilot Study on Oral Health Status as Assessed by an Active Matrix Metalloproteinase-8 Chairside Mouthrinse Test in Adolescents	Heikkinen AM, Nwhator SO, Rathnayake N, Mäntylä P, Vatanen P, Sorsa T.	J Periodontol. 2016 Jan;87(1):36-40. doi: 10.1902/jop.2015.150377. Epub 2015 Oct 2.	Heikkinen AM	J Periodontol	2016	2015-10-03			10.1902/jop.2015.150377	Abstract Background: Matrix metalloproteinase (MMP)-8 is a major destructive collagenase involved in periodontitis and can be regarded as a periodontitis biomarker. A neutrophil collagenase 2 (active MMP-8 [aMMP-8]) oral fluid immunoassay has recently been demonstrated to be a periodontitis risk indicator among adults. The aim of this study is to investigate whether a point-of-care mouthrinse tes…	Not about factors related to dental caries.
24975356	138	Oral health status of male adolescent smokeless tobacco users in Saudi Arabia	Al Agili DE, Park HK.	East Mediterr Health J. 2013 Aug;19(8):711-9.	Al Agili DE	East Mediterr Health J	2013	2014-07-01				Abstract Few studies have evaluated the oral effects of smokeless tobacco use in adolescents. This study described the oral health status of adolescents who were daily users of local smokeless tobacco (shamma) in Saudi Arabia. A convenience sample of 270 middle-school male students completed a questionnaire and received an oral examination and a saliva cotinine test. Among the students, 96% had p…	Individual	Health behavior	Use of snuff	Habits	1 factor	Genelarised linear model
25931011	139	An assessment of preventive care offered to orthodontic patients by oral health therapists in NSW Australia	Masoe AV, Blinkhorn AS, Taylor J, Blinkhorn FA.	Int Dent J. 2015 Aug;65(4):196-202. doi: 10.1111/idj.12169. Epub 2015 Apr 30.	Masoe AV	Int Dent J	2015	2015-05-02			10.1111/idj.12169	Abstract Objective: The aim of this study was to record preventive oral health care planned by dental therapists and oral health therapists (therapists) for patients with poor oral hygiene undergoing orthodontic treatment. Materials and methods: A cross-sectional survey, using a clinical vignette of a patient with poor oral hygiene undergoing therapy with a fixed appliance, was undertaken to reco…	Not related to dental caries factors, but assessing suggestions of preventive care.
26867982	140	A 4 year prospective longitudinal study of progression of dental erosion associated to lifestyle in 13-14 year-old Swedish adolescents	Hasselkvist A, Johansson A, Johansson AK.	J Dent. 2016 Apr;47:55-62. doi: 10.1016/j.jdent.2016.02.002. Epub 2016 Feb 8.	Hasselkvist A	J Dent	2016	2016-02-13			10.1016/j.jdent.2016.02.002	Abstract Objectives: To evaluate the progression of dental erosion in 13-14 year-olds after 4 years, and its association with lifestyle and oral health. Methods: 227 randomly selected 13-14 year-olds from a Public Dental Clinic, Örebro, Sweden, were investigated. A clinical examination was performed which included dental caries/gingival/plaque status, as well as grading of dental erosion at the t…	Related to dental erosion, not dental caries.
11447948	141	Dental caries in adolescents associated with caffeinated carbonated beverages	Majewski RF.	Pediatr Dent. 2001 May-Jun;23(3):198-203.	Majewski RF	Pediatr Dent	2001	2001-07-13				Abstract Dental caries is an infectious disease involving all age groups. Adolescence is a period in which the risk for dental caries remains especially high. Many factors, some unique to the teenage years, contribute to the initiation and progression of dental caries in this age group. One factor with the potential for being significant is the adolescent diet, especially the high consumption of …	Individual	Health behavior	Sugar consumption (Caffeinated-carbonated soft drinks)	Diet	1 factor	Review
34231675	142	Do social inequalities persist in the distribution of dental caries in adolescents from Maranhão? Contributions of a population-based study	Sousa FS, Lopes BC, Costa EM, Alves CMC, Queiroz RCS, Tonello AS, Ribeiro CCC, Thomaz EBAF.	Cien Saude Colet. 2021 Jul;26(7):2625-2634. doi: 10.1590/1413-81232021267.08562021. Epub 2021 Apr 16.	Sousa FS	Cien Saude Colet	2021	2021-07-07			10.1590/1413-81232021267.08562021	Abstract This study aimed to analyze the association of socioeconomic factors with the prevalence of dental caries in adolescents from São Luís, Maranhão, Brazil, to answer whether social inequalities persist in distributing this disease. This is a cross-sectional study nested in a prospective cohort. We included 2,413 adolescents aged 18-19 years evaluated in the 2016 second follow-up. The outco…	Family	F Demographics	Household composition (Number of residents in the home, Single parent)		1 factor	Descriptive statistical analysis, bivariate tests, and Poisson regression
														F Socioeconomic	Family income, Lower socioeconomic groups, Social support
18333877	143	Does malocclusion influence the adolescent's satisfaction with appearance? A cross-sectional study nested in a Brazilian birth cohort	Peres KG, Barros AJ, Anselmi L, Peres MA, Barros FC.	Community Dent Oral Epidemiol. 2008 Apr;36(2):137-43. doi: 10.1111/j.1600-0528.2007.00382.x.	Peres KG	Community Dent Oral Epidemiol	2008	2008-03-13			10.1111/j.1600-0528.2007.00382.x	Abstract Objectives: To test whether malocclusion had an impact on adolescents' appearance satisfaction regardless of other physical aspects. Methods: A cross-sectional study nested in a birth cohort study was carried out in Pelotas, Brazil. A random sample of 900 15-year-old adolescents was selected. WHO criteria were used to define malocclusion and a questionnaire was administered including sel…	Individual	Biological	Malocclusion	Tooth structure	1 factor	Poisson regression
														Psychological	Self-esteem	Perceptions
9973728	144	The efficacy and effectiveness of a primary preventive dental programme in non-fluoridated areas of Victoria, Australia	Morgan MV, Campain AC, Adams GG, Crowley SJ, Wright FA.	Community Dent Health. 1998 Dec;15(4):263-71.	Morgan MV	Community Dent Health	1998	1999-02-12				Abstract Objective: To determine the efficacy and effectiveness of a primary preventive dental programme. Design: A field trial comparing an intervention and control group over three years. The intervention group received a preventive programme which consisted of a weekly fluoride mouthrinse (0.2% neutral NaF), an annual application, replacement or repair of pit and fissure sealants, and an annua…	Community	Public	Public health education (Preventive dental program)		1 factor	Poisson regression analysis
22932228	145	Decreasing sugar-sweetened beverage consumption in the rural adolescent population	Delpier T, Giordana S, Wedin BM.	J Pediatr Health Care. 2013 Nov-Dec;27(6):470-8. doi: 10.1016/j.pedhc.2012.07.002. Epub 2012 Aug 26.	Delpier T	J Pediatr Health Care	2013	2012-08-31			10.1016/j.pedhc.2012.07.002	Abstract Adolescent consumption of sugar-sweetened beverages (SSBs) has increased drastically with detrimental effects such as weight gain, weakened bones, dental caries, and associated higher levels of type II diabetes in this population. While in the clinical setting, rural family nurse practitioner (FNP) students, using Kellogg-funded Smart Phones, screened adolescents aged 13 to 17 years for …	Not related to dental caries, but an intervention to influence changes in sugar consumption.
15989155	146	Nutritional status of adolescent girls in a rural area of North 24 Parganas district, West Bengal	Das DK, Biswas R.	Indian J Public Health. 2005 Jan-Mar;49(1):18-21.	Das DK	Indian J Public Health	2005	2005-07-02				Abstract A community based, cross-sectional study was conducted during June to December 1999 in Amdanga block of North 24 Parganas district, West Bengal. Among a sample of 143 adolescent girls (10-19 years), selected through multistage sampling procedure. Data was collected by interviewing the adolescent girls and their parent, whenever necessary using pre-designed, pre-tested, semi-structured sc…	Statistics of nutritional status of adolescent girls, not specific for dental caries.
10832232	147	Adolescent nutrition in a rural community in Bangladesh	Shahabuddin AK, Talukder K, Talukder MK, Hassan M, Seal A, Rahman Q, Mannan A, Tomkins A, Costello A.	Indian J Pediatr. 2000 Feb;67(2):93-8. doi: 10.1007/BF02726173.	Shahabuddin AK	Indian J Pediatr	2000	2000-06-01			10.1007/BF02726173	Abstract The objective of this study was to assess the nutritional status of adolescent boys and girls in a rural community in Bangladesh. Between December 1996 and January 1997, a cross-sectional survey was carried out in 803 households, each containing at least one adolescent, sampled consecutively from four purposely-selected villages in Rupganj Thana, Narayanganj district. Initially, the guar…	Statistics of nutritional status of adolescent girls, not specific for dental caries.
27681956	148	Clinical outcome and morbidity in pediatric patients with nasopharyngeal cancer treated with chemoradiotherapy	Sahai P, Mohanti BK, Sharma A, Thakar A, Bhasker S, Kakkar A, Sharma MC, Upadhyay AD.	Pediatr Blood Cancer. 2017 Feb;64(2):259-266. doi: 10.1002/pbc.26240. Epub 2016 Sep 29.	Sahai P	Pediatr Blood Cancer	2017	2016-09-30			10.1002/pbc.26240	Abstract Objectives: The aim of the study was to evaluate the outcome and treatment-related morbidity in pediatric patients with nasopharyngeal carcinoma (NPC) treated with chemoradiotherapy. Methods: We did a retrospective review of 41 pediatric patients diagnosed with NPC between 2000 and 2013. The majority of the patients were treated with neoadjuvant chemotherapy followed by concurrent chemor…	Inlcudes children too, age group ranges from 6 to 20 years old. Also related to dental caries outcome of cancer therapy.
33491380	149	A Prospective Cohort Study Assessing the Impact of Fixed Orthodontic Appliances on Saliva Properties and Oral Microbial Flora	Kouvelis G, Papadimitriou A, Merakou K, Doulis I, Karapsias S, Kloukos D.	Oral Health Prev Dent. 2021;19(1):67. doi: 10.3290/j.ohpd.b898961.	Kouvelis G	Oral Health Prev Dent	2021	2021-01-25			10.3290/j.ohpd.b898961	Abstract Orthodontic treatment may introduce a risk to the integrity of enamel due to plaque accumulation and colonisation by oral microbes. This prospective cohort study observed the effect of fixed﻿, self-ligating orthodontic appliances on saliva properties and oral microbial flora. Materials and Methods: Thirty adolescent patients were recruited (13 female, 17 male, mean age 13.97 ± 2.07 years…	Individual	Biological	Salivary flow rate, Low buffering capacity	Oral Characteristics	1 factor	Non-parametric Friedman test
														Health behavior	Exposure to orthodontic appliances	Dental care related behavior
9084333	150	A comprehensive 30-month preventive dental health program in a pre-adolescent population with Down's syndrome: a longitudinal study	Shapira J, Stabholz A.	Spec Care Dentist. 1996 Jan-Feb;16(1):33-7. doi: 10.1111/j.1754-4505.1996.tb01541.x.	Shapira J	Spec Care Dentist	1996	1996-01-01			10.1111/j.1754-4505.1996.tb01541.x	Abstract A comprehensive systematic preventive dental health program was implemented in a young population with Down's Syndrome during a 30-month period. Twenty children (nine boys and 11 girls), ages 8-13 (mean age, 11), participated in the study, which took place in three hostel-like apartments. The main goals of this program were to achieve good plaque control and subsequently prevent periodon…	Pre-adolescents age.
26687928	151	Prevalence of xerostomia in an adolescent inpatient psychiatric clinic: a preliminary study	Kaur M, Himadi E, Chi DL.	Spec Care Dentist. 2016 Mar-Apr;36(2):60-5. doi: 10.1111/scd.12154. Epub 2015 Dec 21.	Kaur M	Spec Care Dentist	2016	2015-12-22			10.1111/scd.12154	Abstract Objective: Adolescents with psychiatric conditions may be at risk for xerostomia. In this preliminary study, we estimated xerostomia prevalence in adolescents ages 9 to 17 years from an inpatient psychiatric clinic (N = 25) and examined whether: (1) gender and age were associated with xerostomia and (2) xerostomia was associated with self-reported cavities. Methods: We used a modified 11…	Individual	Biological	Age, Sex, Xerostomia (Dry mouth)	Demographics, Oral Characteristics	2 factor	Chi-square tests
														Health behavior	Brushing frequency	Oral hygiene
													Family	F Behavior	Regular dental visit
23534321	152	Esthetic recovery of smile using composite resin and "biological posts" and crowns	Vieira-Andrade RG, Ribondi JR, Botelho AM, Fernandes AM, Tavano KT.	J Clin Pediatr Dent. 2012 Winter;37(2):153-6. doi: 10.17796/jcpd.37.2.j388p12047710230.	Vieira-Andrade RG	J Clin Pediatr Dent	2012	2013-03-29			10.17796/jcpd.37.2.j388p12047710230	Abstract The recovery of teeth that have been extensively destroyed by dental caries can be achieved through direct and indirect restorative procedures. This paper presents a case of the esthetic and functional recovery of permanent maxillary incisors with extensive dental caries in an adolescent patient through the use of a composite resin and "biological posts and crowns". A case report was dra…	Not related to dental caries factors.
6958653	153	Oral hygiene for children: a look at what we must have and what we should do	Leatherman GH.	Int Dent J. 1982 Sep;32(3):252-8.	Leatherman GH	Int Dent J	1982	1982-09-01				Abstract Numerous reports show the state of oral health in children from many parts of the world. They indicate that dental caries and periodontal disease in children are common and not under proper control and that there is a high prevalence of dentofacial anomalies requiring early treatment. What we must have in relation to oral hygiene for children are manpower, materials and health education.…	Individual	Biological	Visible plaque	Oral characteristics	3 factor	Review
														Health behavior	Topical fluoride exposure, Healthy diet	Oral hygiene, Diet
													Family	F Behavior	Regular dental visits
													Community	Public	Public health education
	154	Toothbrushing and related factors among high school students in the Southeast of Iran: A cross-sectional study	Narges Shirzaee 1, Zahra Saied-Moallemi 2, Mahdi Mohammadi 3, Hassan Okati-Aliabad 3	Shirzaee N, Saied-Moallemi Z, Mohammadi M, Okati-Aliabad H. Toothbrushing and related factors among high school students in the Southeast of Iran: A cross-sectional study. Int J Dent Hyg. 2021 Nov;19(4):360-365. doi: 10.1111/idh.12534. Epub 2021 Jul 12. PMID: 34228880.		Int J Dent Hyg	2021					Abstract Introduction: Dental caries is one of the most common problems in student, and tooth brushing at least twice a day is one of the preventive measures of dental caries. This study aimed to determine the frequency of daily brushing and its related factors among high school students in the southeast of Iran based on the Health Action Process Approach (HAPA). Methods: In this cross-sectional …	Individual	Biological	Sex	Demographics	2 factor	Binary logistic regression
														Health behavior	Brushing frequency	Oral hygiene
														Psychological	Self-efficacy	Perceptions
													Family	F Socioeconomic	Parents' education (mother), Employment (father)
	155	Impact of oral conditions on the quality of life of adolescents in a rural area of Brazil	Roque TV, Magnani IQ, Paiva SM, Abreu LG.	Acta Odontol Latinoam. 2021 Apr 1;34(1):81-87.		Acta Odontol Latinoam	2021					Abstract The aim of this study was to assess the impact of oral conditions on the oral health-related quality of life (OHRQoL) of early adolescents aged 11 to 14 years in the rural population of a Brazilian municipality. Adolescents attending public schools in the municipality participated in the study. OHRQoL was measured using the short Brazilian version of the Child Perceptions Questionnaire (…	Individual	Biological	Age, Sex, Traumatic dental injury, Malocclusion	Demographics, Dental problems, Tooth structure	2 factor	Regression analysis
														Health behavior	Brushing frequency	Oral hygiene
														Psychological	Oral health quality of life	Perceptions
													Family	F Behavior	Regular dental visit
														F Demographics	Household composition
34137782					Roque TV			2021-06-17						F Socioeconomic	Family income, Parents' education
26503398	156	Comparison of simple screening criteria with the International Caries Detection and Assessment System classification in determining restorative treatment need	Kämppi A, Tanner T, Päkkilä J, Patinen P, Tjäderhane L, Anttonen V.	Int Dent J. 2016 Apr;66(2):63-70. doi: 10.1111/idj.12204. Epub 2015 Oct 26.	Kämppi A	Int Dent J	2016	2015-10-28			10.1111/idj.12204	Abstract Introduction: The Finnish Defence Forces' unique oral health-screening protocol (FDFsp) has been in use for decades. In FDFsp, restorative treatment need is determined based on the World Health Organization (WHO) criteria. The aim of this study was to compare the outcome of screening restorative treatment need with the outcome of using the International Caries Detection and Assessment Sy…	Comparison of screen & treatment methods, not dental caries related factors.
18446025	157	The anticariogenic effect of sugar-free gum containing CPP-ACP nanocomplexes on approximal caries determined using digital bitewing radiography	Morgan MV, Adams GG, Bailey DL, Tsao CE, Fischman SL, Reynolds EC.	Caries Res. 2008;42(3):171-84. doi: 10.1159/000128561. Epub 2008 Apr 29.	Morgan MV	Caries Res	2008	2008-05-01			10.1159/000128561	Abstract This study investigated, using digital bitewing radiography, the progression and regression of approximal caries in adolescent subjects chewing a sugar-free gum containing 54 mg CPP-ACP relative to the identical gum without CPP-ACP. 2,720 subjects from 29 schools were randomly assigned to one of the two gums and were instructed to chew their assigned gum for 3 x 10 min/day, with one sess…	Individual	Health behavior	Testing interventions (Sugar-free gum containing CPP-ACP)	Diet	1 factor
10855706	158	Impairment of osteocalcin production in senescent periodontal ligament fibroblasts	Sawa Y, Phillips A, Hollard J, Yoshida S, Braithwaite MW.	Tissue Cell. 2000 Apr;32(2):198-204. doi: 10.1054/tice.2000.0104.	Sawa Y	Tissue Cell	2000	2000-06-16			10.1054/tice.2000.0104	Abstract Osteocalcin production of senescent periodontal ligament fibroblasts (PDLF) with the expression of senescence-associated beta-galactosidase (SA-beta-Gal) was investigated on clones from 50-80 years old donors (n=20) with teeth extracted due to periodontitis and dental caries, and from 15-19 year old donors (n=20) with normal teeth extracted for orthodontic reasons. Immunohistochemically,…	Not related to dental caries.
12406797	159	Pursuing community-oriented primary care in a Russian closed nuclear city: the Sarov-Los Alamos community health partnership	Rhyne RL, Hertzman PA.	Am J Public Health. 2002 Nov;92(11):1740-2. doi: 10.2105/ajph.92.11.1740.	Rhyne RL	Am J Public Health	2002	2002-10-31	PMC3221477		10.2105/ajph.92.11.1740	Abstract The Russian health care system historically has not relied on medical evidence to guide practice, uses centralized management, and is burdened by overspecialization. In 1999, a community health partnership was established between Sarov, Russia, and Los Alamos, NM, 2 cities linked by their nuclear weapons histories. Health problems addressed include asthma and diabetes, pediatric dental c…	Not related to adolescents dental caries.
11370756	160	Effect of a school-based preventive program with salivary lactobacillus counts as sugar-motivating tool on caries increment in adolescents	Nylander A, Kumlin I, Martinsson M, Twetman S.	Acta Odontol Scand. 2001 Apr;59(2):88-92. doi: 10.1080/000163501750157216.	Nylander A	Acta Odontol Scand	2001	2001-05-24			10.1080/000163501750157216	Abstract The caries preventive outcome of a school-based program with salivary; lactobacillus counts as sugar-motivating tool was evaluated in six cohorts of totally 936 adolescents in a comprehensive school in Sweden. Students from a neighboring district with similar socioeconomic structure but with no corresponding dental health-promoting activities were selected as reference. The program start…	Community	School	School's oral health programs (School-based preventive program)		1 factor	ANOVA
1535537	161	The distribution of caries on different tooth surfaces at varying levels of caries--a compilation of data from 18 previous studies	McDonald SP, Sheiham A.	Community Dent Health. 1992 Mar;9(1):39-48.	McDonald SP	Community Dent Health	1992	1992-03-01				Abstract The aim of this study was to examine the distribution of caries on different tooth surfaces, at varying levels of dental caries, in adolescent populations. Using data obtained from published reports, the relationship between reported mean surface-type caries scores were plotted against the total mean DFS and showed a good "closeness of fit." Mathematical expressions for the relationships…	About distribution of caries, not related factors.
7713049	162	Sources of energy from meals versus snacks in 220 people in four age groups	Summerbell CD, Moody RC, Shanks J, Stock MJ, Geissler C.	Eur J Clin Nutr. 1995 Jan;49(1):33-41.	Summerbell CD	Eur J Clin Nutr	1995	1995-01-01				Abstract Objectives: To assess meals versus snacks in terms of their contribution to total daily energy intake (TDI), macronutrient composition, and food commodity profile. Design and subjects: Meals and snacks were assessed from 220 7-day weighed dietary records. 187 records were obtained from three separate existing studies, and reanalysed. These studies contained data on three different age gr…	Regarding sources of energy, not dental caries.
	163	Fluoride mouthrinses for preventing dental caries in children and adolescents				Cochrane Database Syst Rev						Abstract - Background Fluoride mouthrinses have been used extensively as a cariesâ€preventive intervention in schoolâ€based programmes and by individuals at home. This is an update of the Cochrane review of fluoride mouthrinses for preventing dental caries in children and adolescents that was first published in 2003. Objectives The primary objective is to determine the effectiveness and safety …	Duplicate.
	164	Fluoride varnishes for preventing dental caries in children and adolescents				Cochrane Database Syst Rev						Abstract - Background Topicallyâ€applied fluoride varnishes have been used extensively as an operatorâ€applied cariesâ€preventive intervention for over three decades. This review updates the first Cochrane review of fluoride varnishes for preventing dental caries in children and adolescents, which was first published in 2002. Objectives To determine the effectiveness and safety of fluoride var…	Individual	Biological	Age	Demographics	2 factor	Meta-regression review and sensitivity analysis
														Health behavior	Topical fluoride exposure (varnish)	Oral hygiene
													Community	Public	Community water fluoridation
	165	Fluoride toothpastes for preventing dental caries in children and adolescents				Cochrane Database Syst Rev						Abstract - Background Fluoride toothpastes have been widely used for over 3 decades and remain a benchmark intervention for the prevention of dental caries. Objectives To determine the effectiveness and safety of fluoride toothpastes in the prevention of caries in children and to examine factors potentially modifying their effect. Search methods We searched the Cochrane Oral Health Group's Trials…	Individual	Health behavior	Topical fluoride exposure (toothpaste), Brushing frequency	Oral hygiene	2 factor	Meta analysis review
													Community	Public	Community water fluoridation
	166	Electrical conductance for the detection of dental caries				Cochrane Database Syst Rev						Abstract - Background Caries is one of the most prevalent, preventable conditions worldwide. A wide variety of management options are available at different thresholds of disease, ranging from nonâ€operative preventive strategies such as improved oral hygiene, reduced sugar diet, and application of topical fluoride, to minimally invasive treatments for early lesions which are limited to enamel, …	Comparing caries detection methods, not related factors.
	167	Fluoride gels for preventing dental caries in children and adolescents				Cochrane Database Syst Rev						Abstract - Background Topically applied fluoride gels have been widely used as a cariesâ€preventive intervention in dental surgeries and schoolâ€based programmes for over three decades. This updates the Cochrane review of fluoride gels for preventing dental caries in children and adolescents that was first published in 2002. Objectives The primary objective is to determine the effectiveness and…	Duplicate.
	168	Water fluoridation for the prevention of dental caries				Cochrane Database Syst Rev						Abstract - Background Dental caries is a major public health problem in most industrialised countries, affecting 60% to 90% of school children. Community water fluoridation was initiated in the USA in 1945 and is currently practised in about 25 countries around the world; health authorities consider it to be a key strategy for preventing dental caries. Given the continued interest in this topic f…	Community	Public	Community water fluoridation		1 factor	Meta analysis review
	169	Fluoride toothpastes of different concentrations for preventing dental caries				Cochrane Database Syst Rev						Abstract - Background Caries (dental decay) is a disease of the hard tissues of the teeth caused by an imbalance, over time, in the interactions between cariogenic bacteria in dental plaque and fermentable carbohydrates (mainly sugars). Regular toothbrushing with fluoride toothpaste is the principal nonâ€professional intervention to prevent caries, but the cariesâ€preventive effect varies accor…	Individual	Health behavior	Topical fluoride exposure (fluoride toothpaste)	Oral hygiene	1 factor	Meta analysis review
	170	Topical fluoride (toothpastes, mouthrinses, gels or varnishes) for preventing dental caries in children and adolescents				Cochrane Database Syst Rev						Abstract - Background Topical fluoride therapy (TFT) in the form of varnish, gel, mouthrinse or toothpaste has been used extensively as a cariesâ€preventive intervention for over 3 decades. Objectives To determine the effectiveness and safety of fluoride varnishes, gels, mouthrinses, and toothpastes in the prevention of dental caries in children and to examine factors potentially modifying their…	Individual	Health behavior	Topical fluoride exposure	Oral hygiene	2 factor	Random-effects metaregression analysis review
													Community	Public	Community water fluoridation
	171	Combinations of topical fluoride (toothpastes, mouthrinses, gels, varnishes) versus single topical fluoride for preventing dental caries in children and adolescents				Cochrane Database Syst Rev						Abstract - Background Topical fluoride therapy (TFT) in the form of toothpastes, mouthrinses, varnishes and gels are effective caries preventive measures. However, there is uncertainty about the relative value of these interventions when used together. Objectives To compare the effectiveness of two TFT modalities combined with one of them alone (mainly toothpaste) when used for the prevention of …	Individual	Health behavior	Topical fluoride exposure (toothpaste,mouthrinse, gels, varnishes)	Oral hygiene	1 factor	. Random-effects meta-analysis review
	172	One topical fluoride (toothpastes, or mouthrinses, or gels, or varnishes) versus another for preventing dental caries in children and adolescents				Cochrane Database Syst Rev						Abstract - Background Topical fluorides in the form of toothpaste, mouthrinse, varnish and gel are effective caries preventive measures. However, there is uncertainty about the relative value of these interventions. Objectives To compare the effectiveness of one form of topical fluoride intervention with another when used for the prevention of dental caries in children. Search methods We searched…	Individual	Health behavior	Topical fluoride exposure (toothpaste, mouthrinse, gels,varnishes)	Oral hygiene	1 factor	. Random-effects meta-analysis review
	173	Chlorhexidine treatment for the prevention of dental caries in children and adolescents				Cochrane Database Syst Rev						Abstract - Background Dental caries (tooth decay) is a common disease that is preventable by reducing the dietary intake of free sugars and using topical sodium fluoride products. An antibacterial agent known as chlorhexidine may also help prevent caries. A number of overâ€theâ€counter and professionally administered chlorhexidineâ€based preparations are available in a variety of formulations …	Individual	Health behavior	Antimicrobials rinses (chlorhexidine)	Oral hygiene	1 factor	Meta-analysis review
	174	Xylitol-containing products for preventing dental caries in children and adults				Cochrane Database Syst Rev						Abstract - Background Dental caries is a highly prevalent chronic disease which affects the majority of people. It has been postulated that the consumption of xylitol could help to prevent caries. The evidence on the effects of xylitol products is not clear and therefore it is important to summarise the available evidence to determine its effectiveness and safety. Objectives To assess the effects…	Individual	Health behavior	Xylitol-containing products	Oral hygiene	1 factor	Meta-analysis review
	175	Pit and fissure sealants versus fluoride varnishes for preventing dental decay in the permanent teeth of children and adolescents				Cochrane Database Syst Rev						Abstract - Background Most of the detected increment in dental caries among children above the age of six years and adolescents is confined to occlusal surfaces of posterior permanent molars. Dental sealants and fluoride varnishes are much used to prevent caries. As the effectiveness of both interventions in controlling caries as compared with no intervention has been demonstrated previously, thi…	Individual	Health behavior	Topical fluoride exposure (varnish), Use of dental care (sealants)	Oral hygiene, Dental care related behavior	1 factor	Meta-analysis review
	176	School dental screening programmes for oral health				Cochrane Database Syst Rev						Abstract - Background School dental screening refers to visual inspection of childrenâ€™s oral cavity in a school setting followed by making parents aware of their childâ€™s current oral health status and treatment needs. Screening at school intends to identify children at an earlier stage than symptomatic disease presentation, hence prompting preventive and therapeutic oral health care for the c…	Family	F Behavior	Regular dental visit		2 factor	Meta-analysis review
													Community	School	School’s oral health programs (oral screening)
	177	Pit and fissure sealants for preventing dental decay in permanent teeth				Cochrane Database Syst Rev						Abstract - Background Dental sealants were introduced in the 1960s to help prevent dental caries, mainly in the pits and fissures of occlusal tooth surfaces. Sealants act to prevent bacteria growth that can lead to dental decay. Evidence suggests that fissure sealants are effective in preventing caries in children and adolescents compared to no sealants. Effectiveness may, however, be related to …	Individual	Health behavior	Use of dental care (pit and fissure sealants)	Dental care related behavior	1 factor	Meta-analysis review
	178	Dental cavity liners for Class I and Class II resinâ€based composite restorations				Cochrane Database Syst Rev						Abstract - Background Resinâ€based composite (RBC) is currently accepted as a viable material for the restoration of caries for posterior permanent teeth requiring surgical treatment. Despite the fact that the thermal conductivity of the RBC restorative material closely approximates that of natural tooth structure, postoperative hypersensitivity is sometimes still an issue. Dental cavity liners …	Regarding restoration methods, not dental caries.
	179	Adhesives for fixed orthodontic bands				Cochrane Database Syst Rev						Abstract - Background Orthodontic treatment involves using fixed or removable appliances (dental braces) to correct the positions of teeth. It has been shown that the quality of treatment result obtained with fixed appliances is much better than with removable appliances. Fixed appliances are, therefore, favoured by most orthodontists for treatment. The success of a fixed orthodontic appliance de…	Not related to dental caries.
	180	Recall intervals for oral health in primary care patients				Cochrane Database Syst Rev						Abstract - Background There is ongoing debate about the frequency with which patients should attend for a dental checkâ€up and the effects on oral health of the interval between checkâ€ups. Recommendations regarding optimal recall intervals vary between countries and dental healthcare systems, but 6â€month dental checkâ€ups have traditionally been advocated by general dental practitioners in …	Individual	Biological	Gingival status	Dental problems	2 factor	Random-effects model review
														Psychological	Oral health quality of life	Perceptions
													Family	F Behavior	Regular dental visit
	181	Micro-invasive interventions for managing proximal dental decay in primary and permanent teeth				Cochrane Database Syst Rev						Abstract - Background Proximal dental lesions, limited to dentine, are traditionally treated by invasive (drill and fill) means. Nonâ€invasive alternatives (e.g. fluoride varnish, flossing) might avoid substance loss but their effectiveness depends on patients' adherence. Recently, microâ€invasive approaches for treating proximal caries lesions have been tried. These interventions install a bar…	Regarding treatment methods, not dental caries factors.
	182	Interventions for treating cavitated or dentine carious lesions				Cochrane Database Syst Rev						Abstract - Background Traditionally, cavitated carious lesions and those extending into dentine have been treated by 'complete' removal of carious tissue, i.e. nonâ€selective removal and conventional restoration (CR). Alternative strategies for managing cavitated or dentine carious lesions remove less or none of the carious tissue and include selective carious tissue removal (or selective excava…	Regarding treatment methods, not dental caries factors.
	183	One-to-one dietary interventions undertaken in a dental setting to change dietary behaviour				Cochrane Database Syst Rev						Abstract - Background The dental care setting is an appropriate place to deliver dietary assessment and advice as part of patient management. However, we do not know whether this is effective in changing dietary behaviour. Objectives To assess the effectiveness of oneâ€toâ€one dietary interventions for all ages carried out in a dental care setting in changing dietary behaviour. The effectivenes…	Individual	Health behavior	Sugar consumption, Healthy diet, Brushing frequency, Communication with dentist	Diet, Oral hygiene, Dental care related behavior	1 factor	Review
	184	Environmental interventions to reduce the consumption of sugar-sweetened beverages and their effects on health				Cochrane Database Syst Rev						Abstract - Background Frequent consumption of excess amounts of sugarâ€sweetened beverages (SSB) is a risk factor for obesity, type 2 diabetes, cardiovascular disease and dental caries. Environmental interventions, i.e. interventions that alter the physical or social environment in which individuals make beverage choices, have been advocated as a means to reduce the consumption of SSB. Objective…	Individual	Health behavior	Sugar consumption	Diet	2 factor	Review
													Community	Public	Public health education (Interventions to reduce sugar consumption at a population level)
														School	School's food program
	185	Lasers for caries removal in deciduous and permanent teeth				Cochrane Database Syst Rev						Abstract - Background Despite considerable improvements in oral health, dental caries continue to be a public health issue. The most frequently used, and universally accepted technique, to remove caries is through mechanical ablation of decayed tissues by means of rotating drills (diamond or tungsten carbide, or both). In the past few decades, the introduction of adhesive filling materials (resin…	Regarding restoration methods, not dental caries.
